# Supplementary material for: The Fox Gene Repertoire in the Annelid Owenia fusiformis Reveals Multiple Expansions of the foxQ2 Class in Spiralia
Source: Genome Biol Evol. 2022 Sep 13;14(10):evac139. doi: 10.1093/gbe/evac139 (PMC9539403; doi:10.1093/gbe/evac139)
Supplement: evac139_Supplementary_Data [file evac139_supplementary_data.zip]

Archive with 12 entries (12 files):
- Capitella_FoxQ2_RNAseq.xlsx
- FigureS1.png
- FigureS2.pdf
- FigureS3.pdf
- FigureS4.pdf
- FigureS5.jpg
- FigureS6.pdf
- FigureS7.pdf
- FigureS8.pdf
- Fox_alignment.fasta
- Fox_Ofusiformis.fasta
- SupplementaryTables_r.pdf
