# Supplementary material for: The Fox Gene Repertoire in the Annelid Owenia fusiformis Reveals Multiple Expansions of the foxQ2 Class in Spiralia
Source: Genome Biol Evol. 2022 Sep 13;14(10):evac139. doi: 10.1093/gbe/evac139 (PMC9539403; doi:10.1093/gbe/evac139)
Supplement: evac139_Supplementary_Data [file evac139_supplementary_data.zip › Capitella_FoxQ2_RNAseq.xlsx]

## Sheet: Sheet1
Gene	Transcript_ID_old	Transcript_ID_new	oocyte_rep1	oocyte_rep2	zygote_rep1	zygote_rep2	2cells_rep1	2cells_rep2	4cells_rep1	4cells_rep2	8cells_rep1	8cells_rep2	16cells_rep1	16cells_rep2	32cells_rep1	32cells_rep2
FoxQ2-1	Capca1|40198	CTELG00000004951.1	626.447	396.516	418.563	333.217	247.127	458.138	293.41	286.282	198.547	383.468	457.986	479.426	158.616	159.564
FoxQ2-2	Capca1|79876	CTELG00000015946.1	24.4827	44.495	173.643	153.097	73.8183	74.1078	49.5197	64.2018	63.9418	49.5878	312.515	530.296	957.803	1511.07
FoxQ2-3	Capca1|203449	CTELG00000017495.1	0	0	0	0	1.25766	0	0	0	0	0	1.10279	6.85708	3.26092	4.50247
FoxQ2-4	Capca1|148596	CTELG00000018255.1	13689.1	14073.1	49786.8	38187.1	48411.8	47568.4	36141	37925.3	19499.8	22487	8013.44	7744.15	3201.02	2591.59
FoxQ2-5	Capca1|199121	CTELG00000025237.1	634.255	1116.09	295.365	219.44	204.907	104.595	190.354	124.688	219.506	104.386	139.187	142.841	146.119	74.5332
FoxQ2-6	Capca1|111555	CTELG00000026650.1	8.56001	15.7155	8.27412	18.7906	2.48973	33.751	1.44416	1.2342	15.2307	19.5679	12.1618	47.4053	104.882	117.151
