# Supplementary material for: The Fox Gene Repertoire in the Annelid Owenia fusiformis Reveals Multiple Expansions of the foxQ2 Class in Spiralia
Source: Genome Biol Evol. 2022 Sep 13;14(10):evac139. doi: 10.1093/gbe/evac139 (PMC9539403; doi:10.1093/gbe/evac139)
Supplement: evac139_Supplementary_Data [file evac139_supplementary_data.zip › Fox_alignment.fasta]

>OFUSG01726.1_FoxO/66-167
RRNAWGN----L------------------------------------------SYADLI
TKAIQCS--PEQRLTLSQIYDWMVQNVPYF---------KDK---GDS-NSS-A------
----GWKNS--IRHNLSLHNR----FMRVQ-NE-------------------GTGK----
------SSWWVI--------NP-------------------------EA-KPGKNPRR--
-RATSMD-----
>CTELG00000002994.1/63-164
RRNAWGN----L------------------------------------------SYADLI
TKAIESS--PEKRLTLSQIYDWMVQNVPYF---------KDK---GES-NSS-A------
----GWKNS--IRHNLSLHSR----FMRMQ-NE-------------------GTGK----
------SSWWVI--------NP-------------------------DA-KPGKTPRR--
-RATSMD-----
>Lottia_gigantea_FoxO/68-169
RRNAWGN----L------------------------------------------SYADLI
TKAIQST--PEKRLTLSQVYDWMVQNVPYF---------KDK---GDS-TSS-A------
----GWKNS--IRHNLSLHSR----FMRIQ-NE-------------------GTGK----
------SSWWVI--------NP-------------------------DA-KPGKTPRR--
-RAGSME-----
>Crassostrea_gigas_FoxO/64-165
RRNAWGN----L------------------------------------------SYADLI
TKAIQSS--PEQRLTLSQIYDWMVQNVPYF---------KDK---GDS-TSS-A------
----GWKNS--IRHNLSLHSR----FMRIQ-NE-------------------GTGK----
------SSWWVI--------NP-------------------------DA-KPGKTPRR--
-RVNSME-----
>gnl|Pdu_trscr_assembly_1|87510/1-54
------------------------------------------------------------
-------------------------------------------------NSS-A------
----GWKNS--IRHNLSLHNR----FMRIQ-NE-------------------GTGK----
------SSWWVI--------NP-------------------------DA-KPGKTPRR--
-RATSMD-----
>Sben_mRNA30106/70-171
RRNAWGN----L------------------------------------------SYADLI
TKAIQSS--AEQRLTLSQIYDWMVQNVPYF---------RDK---GDS-NSS-A------
----GWKNS--IRHNLSLHSR----FMRIQ-NE-------------------GTGK----
------SSWWIL--------NP-------------------------DA-KQGKTPRR--
-RATSMD-----
>Tribolium_castaneum_FoxO/66-167
RRNAWGN----L------------------------------------------SYADLI
TQAITSS--PDKRLTLSQIYEWMVQNVPYF---------KDK---GDS-NSS-A------
----GWKNS--IRHNLSLHNR----FMRVQ-NE-------------------GTGK----
------SSWWMI--------NP-------------------------DA-KPGKSVRR--
-RAASME-----
>Ekan_FoxO/58-159
RRNAWGN----M------------------------------------------SYADLI
TQAIISS--PEKRLTLSQIYDWMVQNVPFF---------KDK---GDS-NSS-A------
----GWKNS--IRHNLSLHNR----FIRVQ-NE-------------------GTGK----
------SSWWMI--------NP-------------------------DA-KPGKSTRR--
-RATSME-----
>Strongylocentrotus_purpuratus_FoxO/88-189
RRNAWGN----L------------------------------------------SYADLI
TKAIQSA--PDQRLTLSQIYDWMVKNVPFF---------KDK---GDS-NSS-A------
----GWKNS--IRHNLSLHSR----FVRVQ-NE-------------------GTGK----
------SSWWMI--------NP-------------------------DA-KPGKSSRR--
-RASSMD-----
>Saccoglossus_kowalevskii_FoxO/70-172
RRNAWGN----L------------------------------------------SYADLI
TKAIESA--PDKRLTLSQIYEWMVKSVPYF---------KDK---GDS-NSS-A------
----GWKNS--IRHNLSLHSR----FVRVQ-NE-------------------GTGK----
------SSWWMI--------NP-------------------------DATKTGKSSRR--
-RATSMD-----
>Homo_sapiens_FoxO1/156-258
RRNAWGN----L------------------------------------------SYADLI
TKAIESS--AEKRLTLSQIYEWMVKSVPYF---------KDK---GDS-NSS-A------
----GWKNS--IRHNLSLHSK----FIRVQ-NE-------------------GTGK----
------SSWWML--------NP-------------------------EGGKSGKSPRR--
-RAASMD-----
>Mus_muculus_FoxO1/153-255
RRNAWGN----L------------------------------------------SYADLI
TKAIESS--AEKRLTLSQIYEWMVKSVPYF---------KDK---GDS-NSS-A------
----GWKNS--IRHNLSLHSK----FIRVQ-NE-------------------GTGK----
------SSWWML--------NP-------------------------EGGKSGKSPRR--
-RAASMD-----
>Danio_rerio_FoxO1/a/130-232
RRNAWGN----M------------------------------------------SYADLI
TKAIESS--PEKRLTLSQIYDWMVKSVPYF---------KDK---GDS-NSS-A------
----GWKNS--IRHNLSLHSR----FIRVQ-NE-------------------GTGK----
------SSWWML--------NP-------------------------EGGKSGKSPRR--
-RAASMD-----
>Danio_rerio_FoxO1/b/132-234
RRNAWGN----M------------------------------------------SYADLI
TKAIESS--PEKRLTLSQIYEWMVKSVPYF---------KDK---GDS-NSS-A------
----GWKNS--IRHNLSLHSR----FVRVQ-NE-------------------GTGK----
------SSWWML--------NP-------------------------EGGKSGKSPRR--
-RATSMD-----
>Homo_sapiens_FoxO6/84-186
RRNAWGN----L------------------------------------------SYADLI
TKAIESA--PDKRLTLSQIYDWMVRYVPYF---------KDK---GDS-NSS-A------
----GWKNS--IRHNLSLHTR----FIRVQ-NE-------------------GTGK----
------SSWWML--------NP-------------------------EGGKTGKTPRR--
-RAVSMD-----
>Mus_muculus_FoxO6/84-186
RRNAWGN----L------------------------------------------SYADLI
TKAIESA--PDKRLTLSQIYDWMVRYVPYF---------KDK---GDS-NSS-A------
----GWKNS--IRHNLSLHTR----FIRVQ-NE-------------------GTGK----
------SSWWML--------NP-------------------------EGGKTGKTPRR--
-RAVSMD-----
>Homo_sapiens_FoxO3/153-255
RRNAWGN----L------------------------------------------SYADLI
TRAIESS--PDKRLTLSQIYEWMVRCVPYF---------KDK---GDS-NSS-A------
----GWKNS--IRHNLSLHSR----FMRVQ-NE-------------------GTGK----
------SSWWII--------NP-------------------------DGGKSGKAPRR--
-RAVSMD-----
>Mus_muculus_FoxO3/152-254
RRNAWGN----L------------------------------------------SYADLI
TRAIESS--PDKRLTLSQIYEWMVRCVPYF---------KDK---GDS-NSS-A------
----GWKNS--IRHNLSLHSR----FMRVQ-NE-------------------GTGK----
------SSWWII--------NP-------------------------DGGKSGKAPRR--
-RAVSMD-----
>Eand_GWHPACBE011987	mRNA=GWHTACBE011987	Gene=GWHGACBE011987	Position=GWHACBE00000004:/121-222 53185296-53185820, 53191350-53193107: +	Frame=0	OriID=evm.model.Chr04.1372	OriTrascriptID=evm.model.Chr04.1372	OriGeneID=evm.TU.Chr04.13
RRNAWGN----L------------------------------------------SYADLI
TRAIESS--PEKRLTLSQIYSWMVENVPFF---------KDK---GDS-NSS-A------
----GWKNS--IRHNLSLHSR----FMRVQ-NE-------------------STGK----
------SSWWVI--------NP-------------------------DV-KTLKTPRR--
-RAATMD-----
>Homo_sapiens_FoxO4/97-199
RRNAWGN----Q------------------------------------------SYAELI
SQAIESA--PEKRLTLAQIYEWMVRTVPYF---------KDK---GDS-NSS-A------
----GWKNS--IRHNLSLHSK----FIKVH-NE-------------------ATGK----
------SSWWML--------NP-------------------------EGGKSGKAPRR--
-RAASMD-----
>Mus_muculus_FoxO4/97-199
RRNAWGN----Q------------------------------------------SYAELI
SQAIESA--PEKRLTLAQIYEWMVRTVPYF---------KDK---GDS-NSS-A------
----GWKNS--IRHNLSLHSK----FIKVH-NE-------------------ATGK----
------SSWWML--------NP-------------------------DGGKGGKAPRR--
-RAASMD-----
>Eand_GWHPACBE016579	mRNA=GWHTACBE016579	Gene=GWHGACBE016579	Position=GWHACBE00000006:/89-190 19158091-19159764, 19175687-19176115: -	Frame=0	OriID=evm.model.Chr06.537	OriTrascriptID=evm.model.Chr06.537	OriGeneID=evm.TU.Chr06.537	O
RRNAWGN----M------------------------------------------SYADLI
AKAIESS--PDKRLTLSEIYGWLVENVPFF---------KDK---GET-NSS-A------
----GWKNS--IRHNLSLHNR----FMRVQ-NE-------------------GAGK----
------SSWWMV--------NP-------------------------DN-RTVKAPRR--
-RAATMD-----
>Eand_GWHPACBE021208	mRNA=GWHTACBE021208	Gene=GWHGACBE021208	Position=GWHACBE00000008:/112-193 19422813-19423250, 19426865-19428451: +	Frame=0	OriID=evm.model.Chr08.532	OriTrascriptID=evm.model.Chr08.532	OriGeneID=evm.TU.Chr08.532
RRNAWGN----L------------------------------------------SYADLI
TKAIESA--PEKRMTLSQIY----------------------------------------
----GWMNS--IRHNLSLHNR----FMRVQ-NE-------------------GTGK----
------SSWWMI--------NP-------------------------EA-KTVKVPRR--
-RAATMD-----
>Lingula_unguis_FoxO4/78-151
RRNAWGN----L------------------------------------------SYADLI
TKAIQSS--PEQRLTLSQIYDWMVQNVPYF---------KDK---GDS-NSS-A------
----GWK-PWCSGSHVFLTCS----DFTLQ-C----------------------------
------------------------------------------------------------
------------
>Crepidula_fornicata_FoxO/72-110
RRNAWGN----L------------------------------------------SYADLI
TKAIQSS--PEKRLTLSQIYDWMVQNV---------------------------------
------------------------------------------------------------
------------------------------------------------------------
------------
>Lluy_FUN_029173-T1/135-198
RRNAWGN----L------------------------------------------SYADLI
TKAIQTS--PEQRLTLSQVYDWMVQNVPYF---------KDK---GDS-NSS-A------
----GWKVSLIIRVHV--------------------------------------------
------------------------------------------------------------
------------
>Eand_GWHPACBE005740	mRNA=GWHTACBE005740	Gene=GWHGACBE005740	Position=GWHACBE00000002:/70-171 69776502-69777785, 69779405-69779776: -	Frame=0	OriID=evm.model.Chr02.1890	OriTrascriptID=evm.model.Chr02.1890	OriGeneID=evm.TU.Chr02.189
RRNAWGC----M------------------------------------------SYADLI
TKAIESV--PEKRLTLSQIYGWMIQNVPYF---------KDK---GES-NSS-A------
----GWKNS--IRHNLSLHRK----FIRVQ-NE-------------------GTGK----
------SSWWMV--------NN-------------------------DV-KTCKSPRR--
-RASSMD-----
>Caenorhabditis_elegans_FoxO/171-275
RRNAWGN----M------------------------------------------SYAELI
TTAIMAS--PEKRLTLAQVYEWMVQNVPYF---------RDK---GDS-NSS-A------
----GWKNS--IRHNLSLHSR----FMRIQ-NE-------------------GAGK----
------SSWWVI--------NP-------------------------DA-KPGRNPRRTR
ERSNTIE-----
>Eand_GWHPACBE014849	mRNA=GWHTACBE014849	Gene=GWHGACBE014849	Position=GWHACBE00000005:/93-194 47239813-47241351, 47250320-47250760: -	Frame=0	OriID=evm.model.Chr05.1143	OriTrascriptID=evm.model.Chr05.1143	OriGeneID=evm.TU.Chr05.114
RRNAWGN----L------------------------------------------SYAELI
TKAIESS--PEKRLTLSQIYDWIVHNVDYF---------ANK---GDN-SSS-A------
----GWKNS--IRHNLSLHSR----FVRLV-ND-------------------GAGK----
------SSWWSI--------NP-------------------------DA-QPLKPSRR--
-RAATLD-----
>HelroP136569/9-110 pep supercontig:Helro1:HELROscaffold_55:112604:113518:1 gene:HelroG136569 transcript:HelroT136569 gene_biotype:protein_coding transcript_biotype:protein_coding
RRNAWGN----W------------------------------------------SYADII
TKAINST--PNKRMTLSEIYNWMMQNIPFF---------KEK---GET-NSS-A------
----GWKNS--IRHNLSLHSC----FMKVQ-NE-------------------STGK----
------SSWWML--------NP-------------------------DY-KSSKLPRR--
-RAATMD-----
>HelroP136557/6-107 pep supercontig:Helro1:HELROscaffold_31:1838036:1839066:1 gene:HelroG136557 transcript:HelroT136557 gene_biotype:protein_coding transcript_biotype:protein_coding
RKNAWGC----L------------------------------------------SYADLI
AKAIESS--PNQRLTLNQIYSWMVENVPYF---------KAK---GQT-NSS-A------
----GWKNS--IRHNLSLHGR----FVRVQ-NE-------------------GAGK----
------SSWWMV--------NK-------------------------NN-RLQKTPRR--
-RSATID-----
>Hhal_XP_024214476.1_foxO/62-138
RRNAWGN----L------------------------------------------SYADLI
TQAIGSA--PDKRLTLSQIYEWMVQNVTYF---------KDK---GDS-NSS-A------
----GWKVS------LSLLSV---------------------------------------
----------VL--------CP-------------------------AA-------HR--
-RSHSFI-----
>Eand_GWHPACBE004465	mRNA=GWHTACBE004465	Gene=GWHGACBE004465	Position=GWHACBE00000002:/218-316 24872292-24873779, 24874110-24874367, 24875109-24875254, 24883358-24883769: -	Frame=0	OriID=evm.model.Chr02.615	OriTrascriptID=evm.model
RRNVWGN----M------------------------------------------SYAEMI
TTAIESA--PEKRMTLAQIYDWIVKNIPYF---------QDK---GDN-SSS-A------
----SWKNS--VRHNLSLHSQ----FTKLQ-NE-------------------GTSK----
------SSWWVV--------KP-------------------------DA----AMQRR--
-RARTME-----
>HelroP64772/6-107 pep supercontig:Helro1:HELROscaffold_2:3528678:3529102:1 gene:HelroG64772 transcript:HelroT64772 gene_biotype:protein_coding transcript_biotype:protein_coding
RRNAWGN----A------------------------------------------SYAELI
TQAIESV--PDKRLTLMQIYDWMIQNIPYF---------HER---ADG-TNS-M------
----GWKNS--VRHNLSLHDQ----FSRIQ-NE-------------------GTGK----
------SSWWVV--------NK-------------------------SM-LKSRLPRT--
-RRATMG-----
>DgyrT34/57-137
RRNAWGN----M------------------------------------------SYAELI
TKAIESS--PDQRLTLAQIYDWMVKNVAYF---------RDK---GDN-NSS-A------
----GWKVSVFFKRYLDGHSPKD-LFKRL-------------------------------
------GNVWC-------------------------------------------------
------------
>Eand_GWHPACBE014986	mRNA=GWHTACBE014986	Gene=GWHGACBE014986	Position=GWHACBE00000005:/79-183 53387298-53388797, 53427903-53428301: -	Frame=0	OriID=evm.model.Chr05.1280	OriTrascriptID=evm.model.Chr05.1280	OriGeneID=evm.TU.Chr05.128
RKNAWGN----R------------------------------------------SYADLI
YRAIDSS--PEKRLTLAQIYDWLIQNIDYF---------RQN---SDN-KSS-I------
----GWKNS--IRHNLSLHSR----FIRIQ-ND-------------------GAGK----
------SSWWTI--------GP-------------------------STPAAHKNLRR-K
SDANSFP-----
>Lingula_unguis_FoxO/1-52
-------------------------------------------------------MNDM-
------------------------------------------------------------
------QNS--IRHNLSLHSR----FMRIQ-NE-------------------GTGK----
------SSWWVI--------NP-------------------------DA-KPGKSPRR--
-RATSMD-----
>gnl|Pdu_trscr_assembly_1|35025/60-145
RRPNV-------------------------------------------------SYAELI
TMAIESS--PEQMLTLKEIYHWISSKYPYF---------EMK-----------KV-----
----GWQNS--IRHNLSLNRC----FFKVP-RQE----------G-------TRGK----
------GSFWKI-----------------------------------NY-----------
-EFQNVK-----
>OFUSG03081.1_FoxQ2-1/159-243
EKPHH-------------------------------------------------SYVKLI
VDAILSK--PEKHMILGDIYQYIQDNFEYY-----------N-------NEE-R------
----AWRNS--IRHNLSLNEC----FIKAG-RA-------------------DSGK----
------GNYWSI--------HP-------------------------A------------
-CIKDFS-----
>OFUSG03083.1_FoxQ2-4/159-243
EKPHH-------------------------------------------------SYVKLI
VDAILSK--PEKRMILGDIYQYIQDNFEYY-----------N-------NEE-R------
----AWRNS--IRHNLSLNEC----FIKAG-RA-------------------DSGK----
------GNYWSI--------HP-------------------------A------------
-CIEDFS-----
>OFUSG03082.1_FoxQ2-5/159-243
DKPHH-------------------------------------------------SYVKLI
VDAILSK--PEKRIILSDIYKYIQDNFEYY-----------N-------NEE-R------
----AWRNS--IRHNLSLNEC----FIKAG-RA-------------------DSGK----
------GNYWSI--------HP-------------------------A------------
-CIEDFS-----
>OFUSG03084.1_FoxQ2-6/189-273
DKPHH-------------------------------------------------SYIALI
ATAILSK--PEKRMILGDIYQYIQDNFEYY-----------N-------NEE-R------
----AWRNS--IRHNLSLNEC----FIKAG-RA-------------------DSGK----
------GNYWSI--------HP-------------------------A------------
-CIEDFS-----
>Owenia_fusiformis_FoxQ2-10_manually_curated/173-257
EKPNH-------------------------------------------------SYVALI
VEAILSK--PEKQMILGDIYKYIQENFEYY-----------N-------NEE-R------
----AWRNS--IRHNLSLNEC----FIKAG-RA-------------------DSGK----
------GNYWSI--------HP-------------------------A------------
-CIEDFS-----
>OFUSG20993.1_FoxQ2-9/164-248
VKPKN-------------------------------------------------SYIGLI
IEAILSK--PDKRMILGEIYQYIQDNFEQY-----------N-------NGE-R------
----GWRNS--VRYNLSLNGC----FVKSG-RA-------------------NIGK----
------GNYWSI--------HP-------------------------E------------
-CIEDFS-----
>Crassostrea_gigas_FoxI1/75-159
EKPPH-------------------------------------------------SYIALI
SMAILST--SDRKMLLSDIYQYVMDNFPFY-----------N-------NKE-K------
----AWRNS--IRHNLSLNEC----FVKNG-RA-------------------DNGK----
------GNFWSI--------HP-------------------------A------------
-CVEDFA-----
>CTELG00000025237.1/94-178
SKPPH-------------------------------------------------SYIALI
SMAILSS--RDRKLVLSDIYSYIMDKYPFY-----------N-------NQD-R------
----AWRNS--IRHNLSLNEC----FVKAG-RA-------------------DNGK----
------GNYWAI--------HV-------------------------A------------
-CVEDFA-----
>Lingula_unguis_FoxD2/126-210
GKPSL-------------------------------------------------SYIALI
SMAILST--REKKMLLSDIYQHIMDNFPYY-----------S-------NKE-K------
----AWRNS--VRHNLSLNEC----FIKNG-RA-------------------DNGK----
------GHYWSI--------HP-------------------------A------------
-CIEDFS-----
>Lottia_gigantea_FoxQ2/a/56-140
SKPPL-------------------------------------------------SYIALI
SMAILDS--ADKQTLLGDIYQFIMDKFPYY-----------N-------NKG-K------
----AWRNS--IRHNLSLNEC----FIKSG-RA-------------------ENGR----
------GNFWSI--------HP-------------------------A------------
-CIEDFS-----
>Lluy_FUN_019551-T1/92-176
EKPTH-------------------------------------------------SYIALI
SLAILAA--PDRRLVLSDIYQYVMTHFPYY-----------D-------NEE-R------
----AWRNS--IRHNLSLNEC----FVKVG-RA-------------------ENGK----
------GNYWAV--------HP-------------------------A------------
-CIDDFS-----
>PE_Scaf3457_0.8/77-161
EKPTH-------------------------------------------------SYIALI
SLAILGA--PERRLVLSDIYQYVMTHFPYY-----------D-------NEA-R------
----AWRNS--IRHNLSLNEC----FVKVG-RA-------------------ENGK----
------GNYWAV--------HP-------------------------A------------
-CVDDFS-----
>PE_Scaf7117_1.19/77-161
EKPTH-------------------------------------------------SYIALI
SLAILGA--PERRLVLSDIYQYVMTHFPYY-----------D-------NEA-R------
----AWRNS--IRHNLSLNEC----FVKVG-RA-------------------ENGK----
------GNYWAV--------HP-------------------------A------------
-CVDDFS-----
>PE_Scaf11331_6.7/94-178
EKPPH-------------------------------------------------SYIALI
SLAILGA--PERRLVLSDIYQYVMTHFPFY-----------D-------NED-R------
----AWRNS--IRHNLSLNEC----FVKVG-RA-------------------ENGK----
------GNYWAV--------HP-------------------------A------------
-CVDDFS-----
>DgyrT13080/9-93
EKPKH-------------------------------------------------SYIALI
SMAILSN--PSKKLLLGDIYNYIMQKWPYY-----------N-------NSD-R------
----AWRNS--VRHNLSLNEC----FVKAG-RA-------------------DNGK----
------GHYWTI--------HP-------------------------A------------
-CLPDFE-----
>Sben_mRNA24514/38-124
EKPPH-------------------------------------------------SYIALI
SMAIFDS--AEQKLLLCDIYEYIMNKFKYY-----------R----IH-EKE-K------
----AWRNS--IRHNLSLNEC----FIKDG-RS-------------------DNGK----
------GNFWAI--------HP-------------------------A------------
-CRDDFR-----
>Strongylocentrotus_purpuratus_FoxQ2/74-158
KKPPH-------------------------------------------------SYIALI
AMAIINS--QDKHLLLCDIYEYIMKRFPFF-----------K-------DNE-R------
----SWRNS--IRHNLSLNEC----FIKAG-RS-------------------GDGR----
------GHFWAI--------HP-------------------------A------------
-NLEDFA-----
>Danio_rerio_FoxQ2/105-189
EKPAQ-------------------------------------------------SYIALI
SMAILDS--DEKKLLLCDIYQWIMDHYPYF-----------K-------SKD-K------
----NWRNS--VRHNLSLNEC----FIKAG-RS-------------------DNGK----
------GHFWAI--------HP-------------------------A------------
-NFQDFS-----
>OFUSG09682.1_FoxQ2-2/96-180
PKPQQ-------------------------------------------------SYIGLI
SLAILSS--PDKKLVLSDIYQWLLDNYSYF-----------R-------QRG-P------
----GWRNS--IRHNLSLNDC----FIKAG-RS-------------------ANGK----
------GHYWAI--------HP-------------------------A------------
-NVDDFQ-----
>Crassostrea_gigas_FoxB1/80-164
PKPNH-------------------------------------------------SYIGLI
AMAILSS--RDKKLVLSDIYQWILDNYPYF-----------R-------TRG-P------
----GWRNS--IRHNLSLNDC----FIKSG-RS-------------------ANGK----
------GHYWAI--------HP-------------------------A------------
-NIDDFQ-----
>DgyrT16212/99-183
PKPAH-------------------------------------------------SYIGLI
AMAILSS--KDKKLVLSDIYQWILDNYAYF-----------R-------TRG-P------
----GWRNS--IRHNLSLNDC----FIKAG-RS-------------------ANGK----
------GHYWAI--------HP-------------------------A------------
-NVDDFS-----
>DgyrT14710/91-175
PKPAH-------------------------------------------------SYIGLI
AMAILSS--KDKKLVLSDIYQWILDNFSYF-----------Q-------TRG-P------
----GWRNS--IRHNLSLNDC----FIKAG-RS-------------------ANGK----
------GHYWAI--------HP-------------------------A------------
-NVEDFQ-----
>Lineus_ruber_FoxQ2/105-189
PKPSH-------------------------------------------------SYIGLI
AMAILSV--RDKKLVLSDIYQWILDNYAYF-----------R-------ARG-P------
----GWRNS--IRHNLSLNDC----FIKSG-RS-------------------ANGK----
------GHYWAI--------HP-------------------------A------------
-NVEDFK-----
>Lingula_unguis_FoxI1/120-204
PKPSH-------------------------------------------------SYIGLI
AMAILSV--KEKKLVLSDIYQWILDNYAYF-----------R-------TRG-P------
----GWRNS--IRHNLSLNDC----FIKAG-RS-------------------ANGK----
------GHYWGI--------HP-------------------------A------------
-NIEDFK-----
>Lluy_FUN_011606-T1/107-191
PKPSH-------------------------------------------------SYIGLI
AMAILSS--EDKKLVLSEIYQWILDNYAYF-----------R-------SRG-P------
----GWRNS--IRHNLSLNDC----FVKSG-RS-------------------ANGK----
------GHYWAI--------HP-------------------------A------------
-NLDDFE-----
>PE_Scaf11331_1.4/138-222
PKPSH-------------------------------------------------SYIGLI
AMAILSA--DDKKLVLSEIYQWILDNYAYF-----------R-------SRG-P------
----GWRNS--IRHNLSLNDC----FVKSG-RS-------------------ANGK----
------GHYWAI--------HP-------------------------A------------
-NMDDFE-----
>gnl|Pdu_trscr_assembly_1|16886/132-216
PKPQQ-------------------------------------------------SYIGLI
AMAILSH--KDRKLVLSDIYQWILDNYSYF-----------R-------TRG-P------
----GWRNS--IRHNLSLNDC----FIKAG-RS-------------------ANGK----
------GHYWAI--------HP-------------------------A------------
-NVDDFK-----
>HelroP84905/10-94 pep supercontig:Helro1:HELROscaffold_42:1555796:1556122:1 gene:HelroG84905 transcript:HelroT84905 gene_biotype:protein_coding transcript_biotype:protein_coding
PKPTH-------------------------------------------------SYIGII
AMAILNS--KEKKLVLSDIYQWILDNYPYF-----------R-------RRG-P------
----GWRNS--IRHNLSLNDC----FVKSG-RS-------------------ANGK----
------GHYWAV--------HP-------------------------A------------
-NVDDFQ-----
>CTELG00000026650.1/126-210
PKPSH-------------------------------------------------SYIGLI
AMAILSS--KDKKLVLSDIYQWILDHYPYF-----------R-------TRG-P------
----GWRNS--IRHNLSLNDC----FVKSG-RS-------------------ANGK----
------GHYWAI--------HP-------------------------A------------
-NEEDFM-----
>Tribolium_castaneum_FoxA1/b/73-157
PKPQH-------------------------------------------------SYIGLI
AMAILSS--PEGKLVLSDIYQHILDHYPYF-----------R-------TRG-P------
----GWRNS--IRHNLSLNDC----FIKAG-RS-------------------ANGK----
------GHYWAI--------HP-------------------------A------------
-NVDDFR-----
>Hhal_XP_014291520.1_foxQ2/47-131
PKPQH-------------------------------------------------SYIGLI
AMAILSS--PEYKLVLSDIYQYILDHYPYF-----------R-------TRG-P------
----GWRNS--IRHNLSLNDC----FVKAG-RS-------------------ANGK----
------GHYWAI--------HP-------------------------A------------
-NVEDFK-----
>Strigamia_maritima__FoxQ2/100-184
PKPQH-------------------------------------------------SYIGLI
GMAILSS--ADKKLVLSDIYQYILDNYPYF-----------R-------SRG-P------
----GWRNS--IRHNLSLNDC----FIKAG-RS-------------------ANGK----
------GHYWAI--------HP-------------------------A------------
-NVEDFK-----
>Ekan_FoxQ2/101-185
PKPSH-------------------------------------------------SYIGLI
GMAILSS--PEKKLVLSDIYQYILDNYPYF-----------R-------SRG-P------
----GWRNS--IRHNLSLNDC----FIKAG-RS-------------------ANGK----
------GHYWAI--------HP-------------------------A------------
-NLEDFQ-----
>Terebratalia_transversa_FoxQ2/96-180
PKPSH-------------------------------------------------SYIGLI
AMGILSS--PETKLVLSDIYQWILDNYPYF-----------R-------SRG-P------
----GWRNS--IRHNLSLNDC----FIKTG-RS-------------------SNGK----
------GHYWSI--------HP-------------------------A------------
-NIEDFK-----
>OFUSG09683.1_FoxQ2-3/99-183
PKPQY-------------------------------------------------SYIGLI
AMAILSS--KEKRLVLSDIYQWILDNYIYF-----------R-------QRG-P------
----GWRNS--IRHNLSLNDC----FIKAD-RS-------------------ANGK----
------GHYWAI--------HD-------------------------A------------
-NLEDFK-----
>Sben_mRNA26263/1-73
------------------------------------------------------------
-MALLSS--KEGKLILGDIYQWILDNYPYF-----------R-------NRG-P------
----GWRNS--IRHNLSLNDC----FIKAG-RA-------------------ANGK----
------GHYWAI--------HP-------------------------A------------
-NMDDFK-----
>HelroP146879/1-84 pep supercontig:Helro1:HELROscaffold_16:3731898:3732185:-1 gene:HelroG146879 transcript:HelroT146879 gene_biotype:protein_coding transcript_biotype:protein_coding
-KPSH-------------------------------------------------SYIGLI
ATAILQS--TDKKLVLGEIYQWVLERYPYF-----------R-------TRG-S------
----GWRNS--VRHNLSLNDC----FIKVG-RC-------------------NSGK----
------GHYWAV--------HP-------------------------A------------
-NVEDFL-----
>OFUSG08948.1_FoxQ2-7/15-99
EKPTQ-------------------------------------------------SYIALI
ATAILSK--NSRKMLLSEIYSWIVESFPYY-----------K-------GRD-R------
----SWRNS--VRHNLSLNEC----FVKSG-RG-------------------DNGK----
------GNYWSI--------HP-------------------------A------------
-NMDDFL-----
>Saccoglossus_kowalevskii_FoxQ2/M2/57-141
KKPTE-------------------------------------------------SYIALI
AKAILSV--REQKMLLCDIYQNIMDIYPFY-----------R-------NND-X------
----SWXNX--IRHNLSLNEC----FIKNG-RS-------------------NDGR----
------GNYWSI--------HP-------------------------A------------
-NLEDFV-----
>Lluy_FUN_011614-T1/48-133
DKPPY-------------------------------------------------SYIALI
SMAILSS--PERRLVLGDIYESIQKRFAYY-----------RR------MNE-K------
----AWRNS--IRHNLSLNEC----FIKCG-RA-------------------ENGK----
------GHYWSV--------HP-------------------------A------------
-CVADFS-----
>PE_Scaf11331_3.4/147-232
DKPPY-------------------------------------------------SYIALI
SMAILSS--PDRRLVLGDIYENIRKRFAYY-----------RL------MRE-K------
----AWRNS--IRHNLSLNEC----FVKSG-RA-------------------ENGK----
------GHYWRV--------HP-------------------------A------------
-CVADFS-----
>OFUSG09684.1_FoxQ2-8/61-146
LKPGH-------------------------------------------------SYIALI
SMAILNH--PSNKLLLGDIYDFITDTFPYY-----------R-------NLEDR------
----SWRNT--IRHNLSLNEC----FLKCG-RS-------------------ENGK----
------GHYWTI--------HS-------------------------A------------
-CLEDFK-----
>Lingula_unguis_FoxD5/b/216-300
QKPPL-------------------------------------------------SYIALI
AKSILES--AEKRLSLGSIYNWIEKHFPYF-----------K-------NRG-Q------
----GWRNS--VRHNLSLNDC----FIKAG-RC-------------------EDGK----
------GNYWSI--------HP-------------------------A------------
-NLQDFM-----
>Crassostrea_gigas_FoxI1/210-294
VKPAL-------------------------------------------------SYIALI
AKSILES--SQKRLSLGSIYSWIEKNYPYY-----------Q-------NRG-Q------
----GWRNS--VRHNLSLNDC----FIKAG-RC-------------------EDGK----
------GNYWAI--------HP-------------------------A------------
-NIQDFM-----
>DgyrT4792/171-255
EKPPH-------------------------------------------------SYLRLI
AEALLDA--PEQKLILYDIYNYIQTKYEYY-----------N-------NEE-K------
----GWRNS--IRHNLSINTC----FVKQN-KH-------------------RTGK----
------GHYWAL--------HP-------------------------S------------
-CIEDFK-----
>CTELG00000015946.1/18-103
QKPKL-------------------------------------------------SYVALI
SKAILDS--PEQRLLLGEIYKYISTNFTYY-----------R-----Y-IHD-K------
----AWKNS--IRHNLSLNEC----FVKSG-RA-------------------PDGK----
------GNYWGI--------HP-------------------------A------------
-CHESFR-----
>Lluy_FUN_010049-T1/205-289
AKPPQ-------------------------------------------------SYIALI
AAAILGS--SEKRLILADIYHHVLDNHPYY-----------R-------SST-C------
----AWRNS--IRHNLSVNEC----FVKSG-RA-------------------RSGR----
------GFYWSV--------HE-------------------------A------------
-CVADFE-----
>PE_Scaf6877_6.2/201-285
GKPPQ-------------------------------------------------SYIALI
AVAILGS--SDKRLILADIYQHVLDNHPYY-----------R-------SST-C------
----AWRNS--IRHNLSVNEC----FVKSG-RA-------------------RSGR----
------GFYWSV--------HD-------------------------A------------
-CVADFE-----
>Lluy_FUN_001145-T1/266-350
KKPAV-------------------------------------------------SYMTMI
AMAILGT--PQKRSLLNDIYEFVIRQFPYY-----------E-------RCK-S------
----AWRNS--VRHNLSVNEC----FVKSG-RA-------------------PSGR----
------GFYWAI--------HP-------------------------A------------
-CLDDFQ-----
>Lluy_FUN_001146-T1/266-350
KKPAV-------------------------------------------------SYMTMI
AMAILGT--PQKRSLLNDIYEFVIRHFPYY-----------E-------RCK-S------
----AWRNS--VRHNLSVNEC----FVKRG-RA-------------------PSGR----
------GFYWAI--------HP-------------------------A------------
-CLDDFK-----
>Lluy_FUN_017844-T1/259-343
KKPAT-------------------------------------------------SYMTMI
AMAILGT--PQKRSLLNDIYEFVIRHFPYY-----------E-------RCK-S------
----AWRNS--VRHNLSVNEC----FVKSG-RA-------------------PSGR----
------GFYWAI--------HP-------------------------A------------
-CLDDFK-----
>Lluy_FUN_030452-T1/272-356
KKPAM-------------------------------------------------SYMTMI
AMAILDA--PQKRSLLNDIYEFVIRHFPYY-----------E-------RCK-S------
----AWRNS--VRHNLSVNEC----FVKSG-RA-------------------PSGR----
------GFYWAI--------HP-------------------------A------------
-CLDDFK-----
>Lluy_FUN_030963-T1/272-356
KKPAM-------------------------------------------------SYMTMI
AMAILDA--PQKRSLLNDIYEFVIRHFPYY-----------E-------RCK-S------
----AWRNS--VRHNLSVNEC----FVKSG-RA-------------------PSGR----
------GFYWAI--------HP-------------------------A------------
-CLDDFK-----
>PE_Scaf11623_1.6/1-76
----------------------------------------------------------MI
ALAILSV--PQKRSLLNDIYEFVIRNFPYY-----------E-------RCK-S------
----AWRNS--VRHNLSVNEC----FVKSG-RA-------------------PSGR----
------GFYWAI--------HP-------------------------A------------
-CLDDFK-----
>PE_Scaf7776_0.2/335-419
KKPFE-------------------------------------------------SYLTMI
ALAILNA--PQKRSLLNDIYEFVIHNFPYY-----------E-------RCK-S------
----AWRNS--VRHNLSVNEC----FVKSG-RA-------------------PSGR----
------GFYWSI--------HP-------------------------A------------
-CLDDFK-----
>PE_Scaf8829_0.4/322-406
KKPFE-------------------------------------------------SYLTMI
ALAILNA--PQKRSLLNDIYEFVIHNFPYY-----------E-------RCK-S------
----AWRNS--VRHNLSVNEC----FVKSG-RA-------------------PSGR----
------GFYWSI--------HP-------------------------A------------
-CLDDFK-----
>PE_Scaf8829_0.5/319-403
KKPFE-------------------------------------------------SYLTMI
ALAILNA--PQKRSLLNDIYEFVIHNFPYY-----------E-------RCK-S------
----AWRNS--VRHNLSVNEC----FVKSG-RA-------------------PSGR----
------GFYWSI--------HP-------------------------A------------
-CLDDFK-----
>PE_Scaf6310_5.4/298-382
KKPFE-------------------------------------------------SYLTMI
ALAILNA--PQKRSLLNDIYEFVIHNFPYY-----------E-------RCK-S------
----AWRNS--VRHNLSVNEC----FVKSG-RA-------------------PSGR----
------GFYWSI--------HP-------------------------A------------
-CLDDFK-----
>PE_Scaf11623_1.3/272-351
------------------------------------------------------SYMTMI
ALAILSA--PQKRSLLYDIYEFVIRNFPYY-----------E-------RCK-S------
----AWRNS--VRHNLSVNEC----FVKSS-RA-------------------PSGR----
------GFYWAI--------HP-------------------------A------------
-CLDDFK-----
>OFUSG19661.1_FoxQ2-11/340-422
EKPDV-------------------------------------------------SYIEMI
TMAILSK--PDRKMVLCEIYQYIRDNFSYY-----------D-------NEV-R------
----AWRNS--VRHNLSLNEF----FIKKG-R---------------------DGR----
------GNFWAI--------HP-------------------------A------------
-CEELFA-----
>Lluy_FUN_008545-T1/119-204
RKPSL-------------------------------------------------SYIALI
SLAILAS--PSQRLILADIYEWIRCNFPYY-----------R-----H-TVT-P------
----SWRNS--IRHNLSLNEC----FVKKG-RC-------------------ERGK----
------CSYWTI--------HP-------------------------A------------
-NVDDFR-----
>PE_Scaf10317_8.6/123-208
RKPSL-------------------------------------------------SYIALI
SLAILES--PTQQLILADIYEWIQSKFPYY-----------R-----H-TEA-P------
----SWRNS--IRHNLSLNEC----FVKKG-RC-------------------ERGK----
------CCYWTI--------HP-------------------------A------------
-NVDDFR-----
>Sben_mRNA25089/13-77
RKPAL-------------------------------------------------SYIALI
GLAIQSN--PEKRLLLSDIYDWISENFPYF-----------R-------GQD-R------
----SWQNS--VRHNLSLNEC----FTKQ-------------------------------
-----------------------------------------------V------------
-C----------
>CTELG00000017495.1/49-133
AKPNL-------------------------------------------------SYIALI
ALAIQHS--PNQRSVLSDIYTWMSHHFPYY-----------D-------LQD-R------
----SWRNS--VRHNLSLNEC----FVKTE-KS-------------------EGGK----
------GHFWTI--------HP-------------------------A------------
-CAEGFL-----
>Sben_mRNA24358/2-70
------------------------------------------------------------
-----SS--PTGKMVLAEIYEFVLNKYPCF-----------N-------AGQ-T------
----AWRNS--IRHSLSVNSC----FVKRE-RS-------------------PSGK----
------GYYWAI--------RD-------------------------S------------
-VLDEFK-----
>OFUSG04768.1_FoxF/106-192
EKPPY-------------------------------------------------SYIALI
VMAIQAS--ATKRCTLSEIYQFLQTRFPFF-----------R-------GSY-T------
----GWKNS--VRHNLSLNEC----FKKLP-KG-----LGR------------PGK----
------GHYWTI--------DP-------------------------A------------
-AEFMFE-----
>CTELG00000006594.1/120-206
EKPPY-------------------------------------------------SYIALI
VMAIQSA--PTKRCTLAEIYQFLQTRFPFF-----------R-------GSY-Q------
----GWKNS--VRHNLSLNEC----FIKLP-KG-----LGR------------PGK----
------GHYWTI--------DP-------------------------A------------
-AEFMFE-----
>Lingula_unguis_FoxF1/b/67-153
EKPPY-------------------------------------------------SYIALI
VMAIQAA--PTKRCTLSEIYQFLQQRFPFF-----------R-------GSY-Q------
----GWKNS--VRHNLSLNEC----FIKLP-KG-----LGR------------PGK----
------GHYWTI--------DP-------------------------A------------
-AEFMFE-----
>Lluy_FUN_017879-T1/72-158
EKPPY-------------------------------------------------SYIALI
VMAIQAA--PTKRCTLSEIYQFLQQRFAFF-----------R-------GTY-Q------
----GWKNS--VRHNLSLNEC----FIKLP-KG-----LGR------------PGK----
------GHYWTI--------DP-------------------------A------------
-AEFMFE-----
>PE_Scaf10921_3.6/78-164
EKPPY-------------------------------------------------SYIALI
VMAIQAA--PTKRCTLSEIYQFLQQRFAFF-----------R-------GTY-Q------
----GWKNS--VRHNLSLNEC----FIKLP-KG-----LGR------------PGK----
------GHYWTI--------DP-------------------------A------------
-AEFMFE-----
>Terebratalia_transversa_FoxF/101-187
EKPPY-------------------------------------------------SYIALI
VMAIQAS--PTKRSTLSEIYQFLQQRFPFF-----------R-------GTY-Q------
----GWKNS--VRHNLSLNEC----FIKLP-KG-----LGR------------PGK----
------GHYWTI--------DP-------------------------A------------
-AEFMFE-----
>Eand_GWHPACBE026968	mRNA=GWHTACBE026968	Gene=GWHGACBE026968	Position=GWHACBE00000011:/101-187 5872669-5873974, 5902760-5902901, 5903539-5903726, 5915141-5915400: +	Frame=0	OriID=evm.model.Chr11.200	OriTrascriptID=evm.model.Chr11.2
EKPPY-------------------------------------------------SYIALI
VMAIQSS--PVKRCTLSEIYQFLQHRFPFF-----------R-------GSY-Q------
----GWKNS--VRHNLSLNEC----FIKLP-KG-----LGR------------PGK----
------GHYWTI--------DP-------------------------A------------
-AEFMFE-----
>Crassostrea_gigas_FoxF1/78-164
EKPPY-------------------------------------------------SYIALI
VMAIQAT--PNKRCTLSEIYNFLQQRFPFF-----------R-------GTY-Q------
----GWKNS--VRHNLSLNEC----FIKLP-KG-----LGR------------PGK----
------GHYWTI--------DP-------------------------A------------
-AEFMFE-----
>Ekan_FoxF/50-136
EKPPY-------------------------------------------------SYIALI
VMAIQSS--PTKRLTLSEIYQFLQQRFPFF-----------R-------GSY-Q------
----GWKNS--VRHNLSLNEC----FIKLP-KG-----IGR------------PGK----
------GHYWTI--------DP-------------------------A------------
-SEFMFE-----
>Danio_rerio_FoxF1/51-137
EKPPY-------------------------------------------------SYIALI
VMAIQSS--PTKRLTLSEIYQFLQSRFPFF-----------R-------GSY-Q------
----GWKNS--VRHNLSLNEC----FIKLP-KG-----LGR------------PGK----
------GHYWTI--------DP-------------------------A------------
-SEFMFE-----
>Homo_sapiens_FoxF1/47-133
EKPPY-------------------------------------------------SYIALI
VMAIQSS--PTKRLTLSEIYQFLQSRFPFF-----------R-------GSY-Q------
----GWKNS--VRHNLSLNEC----FIKLP-KG-----LGR------------PGK----
------GHYWTI--------DP-------------------------A------------
-SEFMFE-----
>Mus_muculus_FoxF1/47-133
EKPPY-------------------------------------------------SYIALI
VMAIQSS--PSKRLTLSEIYQFLQARFPFF-----------R-------GAY-Q------
----GWKNS--VRHNLSLNEC----FIKLP-KG-----LGR------------PGK----
------GHYWTI--------DP-------------------------A------------
-SEFMFE-----
>Homo_sapiens_FoxF2/99-185
EKPPY-------------------------------------------------SYIALI
VMAIQSS--PSKRLTLSEIYQFLQARFPFF-----------R-------GAY-Q------
----GWKNS--VRHNLSLNEC----FIKLP-KG-----LGR------------PGK----
------GHYWTI--------DP-------------------------A------------
-SEFMFE-----
>Mus_muculus_FoxF2/99-185
EKPPY-------------------------------------------------SYIALI
VMAIQSS--PSKRLTLSEIYQFLQARFPFF-----------R-------GAY-Q------
----GWKNS--VRHNLSLNEC----FIKLP-KG-----LGR------------PGK----
------GHYWTI--------DP-------------------------A------------
-SEFMFE-----
>Saccoglossus_kowalevskii_FoxF/87-173
EKPPY-------------------------------------------------SYIALI
VMAIQSS--PTKRLTLSEIYQFLMNRFPFF-----------R-------GPY-Q------
----GWKNS--VRHNLSLNEC----FIKLP-KG-----LGR------------PGK----
------GHYWTI--------DP-------------------------A------------
-SEFMFE-----
>Branchiostoma_floridae_FoxF/52-138
EKPPY-------------------------------------------------SYIALI
VMAIQSS--ATKRLTLSEIYQFLQQRFPFF-----------R-------GPY-Q------
----GWKNS--VRHNLSLNEC----FIKLP-KG-----LGR------------PGK----
------GHYWTI--------DP-------------------------A------------
-SEFMFE-----
>Hhal_XP_014277894.1_foxF/65-151
EKPPY-------------------------------------------------SYIALI
VMAIQNS--PTKRLTLSEIYHFLQQRFPFF-----------R-------GPY-Q------
----GWKNS--VRHNLSLNEC----FIKLP-KG-----LGR------------PGK----
------GHYWTI--------DP-------------------------A------------
-SELMFE-----
>Novocrania_anomala_FoxF/58-144
EKPPY-------------------------------------------------SYIALI
VMAIQTS--VTKRCTLSEIYNFLQQRFPFF-----------R-------GSY-Q------
----GWKNS--VRHNLSLNEC----FIKLP-KG-----LGR------------PGK----
------GHYWTI--------DP-------------------------A------------
-AEFMFE-----
>Lottia_gigantea_FoxF/76-162
EKPPY-------------------------------------------------SYIALI
VMAIQAN--PTRRCTLSEIYQYLQQKFPFF-----------R-------GTY-Q------
----GWKNS--VRHNLSLNEC----FIKLP-KG-----IGR------------PGK----
------GHYWTI--------DP-------------------------A------------
-AEFMFE-----
>Eand_GWHPACBE016409	mRNA=GWHTACBE016409	Gene=GWHGACBE016409	Position=GWHACBE00000006:/196-282 13193491-13193837, 13214416-13216390: -	Frame=0	OriID=evm.model.Chr06.367	OriTrascriptID=evm.model.Chr06.367	OriGeneID=evm.TU.Chr06.367
EKPPY-------------------------------------------------SYIALI
VMAIQSS--PTKRCTLSDIYQFLQQKFPFF-----------R-------GSY-H------
----GWKNS--VRHNLSLNEC----FIKLP-KG-----LGR------------PGK----
------GHYWTI--------DP-------------------------S------------
-AEFMFE-----
>Membranipora_membranacea_FoxF/85-171
EKPPY-------------------------------------------------SYIALI
VMAIQST--PSKRCTLSEIYSFLQQKFNFF-----------R-------GSY-Q------
----GWKNS--VRHNLSLNEC----FIKLP-KG-----LGR------------PGK----
------GHYWTI--------DP-------------------------S------------
-AEFMFE-----
>DgyrT12774/85-171
EKPPY-------------------------------------------------SYIALI
VMAIQAS--PSKRCTLSEIYQFLQSRFSFF-----------R-------GQY-Q------
----GWKNS--VRHNLSLNEC----FIKLP-KG-----LGR------------PGK----
------GHYWTI--------DP-------------------------T------------
-AEFMFE-----
>gnl|Pdu_trscr_assembly_1|10434/256-319
EKPPY-------------------------------------------------SYIALI
VMAIQAA--PTKRCTLSEIYQFLQERFPFF-----------R-------GSY-Q------
----GWKNS--VRHNLSLNEC----FHQLP------------------------------
------------------------------------------------------------
------------
>HelroP137770/3-89 pep supercontig:Helro1:HELROscaffold_4:3599364:3599666:-1 gene:HelroG137770 transcript:HelroT137770 gene_biotype:protein_coding transcript_biotype:protein_coding
EKPPF-------------------------------------------------SYISLI
IMAIQSS--SSKRCTLNEIYSYLQRRFPFF-----------R-------GSY-Q------
----GWKNS--VRHNLSLNEC----FVKLP-KG-----LGR------------PGK----
------GHFWTV--------DP-------------------------S------------
-ADFKFE-----
>OFUSG05364.1_FoxL1/60-146
QKPPY-------------------------------------------------SYIALI
AMAIKNS--PERKLTLNGIYQFIMERFPYY-----------H-------DNK-Q------
----GWQNS--IRHNLSLNDC----FMKVA-RE-----KGK------------PGK----
------GNYWTL--------DP-------------------------N------------
-CDEMFD-----
>Lottia_gigantea_FoxL1/44-130
QKPPY-------------------------------------------------SYIALI
AMAVKAS--PDRKVTLNGIYQFIMERFPYY-----------H-------DNK-Q------
----GWQNS--IRHNLSLNDC----FVKVP-RE-----KGK------------PGK----
------GNYWTL--------DP-------------------------N------------
-CEEMFE-----
>gnl|Pdu_trscr_assembly_1|266267/2-88
QKPPY-------------------------------------------------SYIALI
AMAIKSA--PDRKVTLNGIYQFIMERFPYY-----------H-------DNK-Q------
----GWQNS--IRHNLSLNDC----FVKVP-RE-----KGQ------------PGK----
------GNYWTL--------DP-------------------------N------------
-CEDMFE-----
>CTELG00000003137.1/80-166
QKPPY-------------------------------------------------SYIALI
AMAIKSA--PGRKITLNGIYQFIMERFPYY-----------H-------DNK-Q------
----GWQNS--IRHNLSLNDC----FVKVP-RE-----KGK------------PGK----
------GNYWTL--------DP-------------------------N------------
-CEDMFD-----
>Lingula_unguis_FoxC1/b/61-147
QKPPY-------------------------------------------------SYIALI
AMAIKSA--PDRKVTLNGIYQFIMDRFPYY-----------H-------ENK-Q------
----GWQNS--IRHNLSLNDC----FMKVA-RE-----KGK------------PGK----
------GNYWTL--------DP-------------------------N------------
-CEEMFE-----
>Crassostrea_gigas_FoxL1/69-155
QKPPY-------------------------------------------------SYIALI
AMAIKNA--PDRKITLNGIYQFIMERFPYY-----------H-------DNK-Q------
----GWQNS--IRHNLSLNDC----FVKVA-RE-----KGK------------PGK----
------GNYWTL--------DP-------------------------N------------
-CEEMFE-----
>DgyrT1358/42-128
QKPPY-------------------------------------------------SYIALI
AMAIKNA--PDRKITLSGIYQFIMERFPYY-----------H-------DNK-Q------
----GWQNS--IRHNLSLNDC----FVKVA-RD-----KNA------------PGK----
------GNYWTL--------DA-------------------------K------------
-CEEMFE-----
>Sben_mRNA14143/1-75
------------------------------------------------------------
-MAVKNA--PERKVTLNGIYQFIMERFPYY-----------H-------ENK-Q------
----GWQNS--IRHNLSLNDC----FVKVP-RE-----KGK------------PGK----
------GNYWTL--------DP-------------------------N------------
-CEDMFE-----
>Ekan_FoxL1/54-140
QKPPY-------------------------------------------------SYIALI
AMAIRSA--PDQKITLSGIYKFIMDRFPYY-----------H-------DNK-Q------
----GWQNS--IRHNLSLNDC----FIKVP-RE-----KGK------------PGK----
------GNYWTL--------DP-------------------------N------------
-CDEMFE-----
>Strongylocentrotus_purpuratus_FoxL1/44-130
QKPPY-------------------------------------------------SYIALI
AMAIRNS--SDKKVTLNGIYQFIMDRFPYY-----------H-------DNK-Q------
----GWQNS--IRHNLSLNDC----FVKVA-RE-----KGK------------PGK----
------GNYWTL--------AA-------------------------D------------
-CEDMFE-----
>Lluy_FUN_039025-T1/53-139
QKPPY-------------------------------------------------SYIALI
AMAIKNA--SDRKITLKGIYQFIIDRFPYY-----------H-------DNR-Q------
----GWQNS--IRHNLSLNDC----FVKVS-RE-----KDR------------PGK----
------GSYWTM--------NP-------------------------D------------
-CEDMFE-----
>PE_Scaf4474_15.2/54-140
QKPPY-------------------------------------------------SYIALI
AMAIKNA--PDRKITLKGIYQFIIDRFPYY-----------H-------DNR-Q------
----GWQNS--IRHNLSLNDC----FVKVS-RE-----KER------------PGK----
------GSYWTM--------NP-------------------------D------------
-CEDMFE-----
>Homo_sapiens_FoxL1/48-134
QKPPY-------------------------------------------------SYIALI
AMAIQDA--PEQRVTLNGIYQFIMDRFPFY-----------H-------DNR-Q------
----GWQNS--IRHNLSLNDC----FVKVP-RE-----KGR------------PGK----
------GSYWTL--------DP-------------------------R------------
-CLDMFE-----
>Mus_muculus_FoxL1/48-134
QKPPY-------------------------------------------------SYIALI
AMAIQDA--PEQRVTLNGIYQFIMDRFPFY-----------H-------DNR-Q------
----GWQNS--IRHNLSLNEC----FVKVP-RE-----KGR------------PGK----
------GSYWTL--------DP-------------------------R------------
-CLDMFE-----
>Danio_rerio_FoxL1/51-137
QKPPY-------------------------------------------------SYIALI
AMAIKNA--PDKRATLSGIYQFIMDRFPYY-----------H-------DNK-Q------
----GWQNS--IRHNLSLNDC----FIKVP-RE-----KGR------------PGK----
------GSYWTL--------DT-------------------------K------------
-CLDMFE-----
>Eand_GWHPACBE020739	mRNA=GWHTACBE020739	Gene=GWHGACBE020739	Position=GWHACBE00000008:/81-167 2719576-2720682: -	Frame=0	OriID=evm.model.Chr08.63	OriTrascriptID=evm.model.Chr08.63	OriGeneID=evm.TU.Chr08.63	OriSeqID=Chr08
QKPPF-------------------------------------------------SYIALI
AMAINSA--PDRKITLNGIYQYIMERFPYY-----------H-------DNK-Q------
----GWQNS--IRHNLSLNDC----FLKVP-RD-----KGQ------------PGK----
------GSYWTL--------DK-------------------------R------------
-YDDMFE-----
>Branchiostoma_floridae_FoxC/47-133
VKPPY-------------------------------------------------SYIALI
AMAIQNA--PDKKVTLNGIYQFIMDRFPYY-----------R-------ENK-Q------
----GWQNS--IRHNLSLNEC----FIKVP-RD-----DKK------------PGK----
------GSYWSL--------DP-------------------------D------------
-SYNMFD-----
>Branchiostoma_lanceolatum_FoxC/84-170
VKPPY-------------------------------------------------SYIALI
AMAIQNA--PDKKVTLNGIYQFIMDRFPYY-----------R-------ENK-Q------
----GWQNS--IRHNLSLNEC----FIKVP-RD-----DKK------------PGK----
------GSYWSL--------DP-------------------------D------------
-SYNMFD-----
>Novocrania_anomala_FoxC/87-173
VKPPY-------------------------------------------------SYIALI
AMAIQSA--PDKKVTLNGIYQFIMDRFPFY-----------R-------ENK-Q------
----GWQNS--IRHNLSLNEC----FIKVP-RD-----DKK------------PGK----
------GSYWSL--------DP-------------------------D------------
-SYNMFD-----
>Crassostrea_gigas_FoxC2/84-170
VKPPY-------------------------------------------------SYIALI
AMAIQSQ--PDKKVTLNGIYQFIMDRFPFY-----------R-------ENK-Q------
----GWQNS--IRHNLSLNEC----FVKIP-RD-----DKK------------PGK----
------GSYWSL--------DP-------------------------D------------
-SYNMFD-----
>Terebratalia_transversa_FoxC/90-176
VKPPY-------------------------------------------------SYIALI
AMSIQSA--QDKKVTLNGIYQFIMDRFPYY-----------R-------ENK-Q------
----GWQNS--IRHNLSLNEC----FIKVP-RD-----DKK------------PGK----
------GSYWSL--------DP-------------------------D------------
-SYNMFD-----
>CTELG00000003136.1/85-171
VKPPY-------------------------------------------------SYIALI
AMSIMSQ--PDKKITLNGIYQFIMDRFPYY-----------R-------ENK-Q------
----GWQNS--IRHNLSLNEC----FVKIP-RD-----DKK------------PGK----
------GSYWTL--------DP-------------------------D------------
-SYNMFD-----
>gnl|Pdu_trscr_assembly_1|10400/89-175
VKPPY-------------------------------------------------SYIALI
AMAIQSS--PDKKVTLNGIYQFIMDRFPYY-----------R-------ENK-Q------
----GWQNS--IRHNLSLNEC----FVKIA-RD-----DKK------------PGK----
------GSYWTL--------DP-------------------------D------------
-SYNMFD-----
>Lottia_gigantea_FoxC/57-143
VKPPY-------------------------------------------------SYIALI
AMAIQSS--PEKKVTLNGIYAFIMDRFPFY-----------R-------ENK-Q------
----GWQNS--IRHNLSLNEC----FTKIA-RD-----DKK------------PGK----
------GSYWTL--------DP-------------------------D------------
-SYNMFD-----
>DgyrT6809/89-175
VKPPY-------------------------------------------------SYIALI
AMAIQSS--PEKKATLNGIYQFIMERFPYY-----------R-------ENK-Q------
----GWQNS--IRHNLSLNDC----FIKVA-RD-----DKK------------PGK----
------GSYWTL--------DP-------------------------D------------
-SYNMFD-----
>Sben_mRNA14146/2-88
VKPPY-------------------------------------------------SYIALI
AMAVMSQ--PDKKITLNGIYQFIMDRFPFY-----------R-------ENK-Q------
----GWQNS--IRHNLSLNDC----FVKIA-RD-----DKK------------PGK----
------GSYWTL--------DP-------------------------E------------
-SYNMFD-----
>Hhal_XP_014275167.2_foxC/46-132
VKPPY-------------------------------------------------SYIALI
AMAIQNA--PEKRCTLNGIYQFIMERFPYY-----------R-------ENK-Q------
----GWQNS--IRHNLSLNEC----FVKVP-RD-----DKK------------PGK----
------GSYWTL--------DP-------------------------D------------
-SYNMFD-----
>Ekan_FoxC/60-146
VKPPY-------------------------------------------------SYIALI
AMAIQNA--PEKKITLNGIYQFIMDRFPFY-----------R-------ENK-Q------
----GWQNS--IRHNLSLNEC----FVKIP-RD-----DKK------------PGK----
------GSYWTL--------DP-------------------------D------------
-SVNMFD-----
>Homo_sapiens_FoxC1/77-163
VKPPY-------------------------------------------------SYIALI
TMAIQNA--PDKKITLNGIYQFIMDRFPFY-----------R-------DNK-Q------
----GWQNS--IRHNLSLNEC----FVKVP-RD-----DKK------------PGK----
------GSYWTL--------DP-------------------------D------------
-SYNMFE-----
>Mus_muculus_FoxC1/77-163
VKPPY-------------------------------------------------SYIALI
TMAIQNA--PDKKITLNGIYQFIMDRFPFY-----------R-------DNK-Q------
----GWQNS--IRHNLSLNEC----FVKVP-RD-----DKK------------PGK----
------GSYWTL--------DP-------------------------D------------
-SYNMFE-----
>Homo_sapiens_FoxC2/71-157
VKPPY-------------------------------------------------SYIALI
TMAIQNA--PEKKITLNGIYQFIMDRFPFY-----------R-------ENK-Q------
----GWQNS--IRHNLSLNEC----FVKVP-RD-----DKK------------PGK----
------GSYWTL--------DP-------------------------D------------
-SYNMFE-----
>Mus_muculus_FoxC2/71-157
VKPPY-------------------------------------------------SYIALI
TMAIQNA--PEKKITLNGIYQFIMDRFPFY-----------R-------ENK-Q------
----GWQNS--IRHNLSLNEC----FVKVP-RD-----DKK------------PGK----
------GSYWTL--------DP-------------------------D------------
-SYNMFE-----
>Danio_rerio_FoxC1/a/73-159
VKPPY-------------------------------------------------SYIALI
TMAIQNS--PDKKVTLNGIYQFIMERFPFY-----------R-------DNK-Q------
----GWQNS--IRHNLSLNEC----FVKVP-RD-----DKK------------PGK----
------GSYWTL--------DP-------------------------D------------
-SYNMFE-----
>Danio_rerio_FoxC1/b/73-159
VKPPY-------------------------------------------------SYIALI
TMAIQNS--SDKKITLNGIYQFIMERFPFY-----------R-------DNK-Q------
----GWQNS--IRHNLSLNEC----FVKVP-RD-----DKK------------PGK----
------GSYWTL--------DP-------------------------D------------
-SYNMFE-----
>Strongylocentrotus_purpuratus_FoxC/92-178
VKPPY-------------------------------------------------SYIALI
AMAIMNA--SDKKITLNGIYQFIMDRFPFY-----------R-------ENK-Q------
----GWQNS--IRHNLSLNDC----FIKIP-RD-----DKK------------PGK----
------GSYWSL--------DP-------------------------D------------
-SYNMFD-----
>OFUSG27049.1_FoxC/90-176
VKPPY-------------------------------------------------SYIALI
AMAIQSS--AEKKCTLNGIYQFIMDRFPFY-----------R-------ENK-Q------
----GWQNS--IRHNLSLNEC----FLKVP-RD-----DKK------------PGK----
------GSYWSL--------DP-------------------------D------------
-SYNMFD-----
>Eand_GWHPACBE027327	mRNA=GWHTACBE027327	Gene=GWHGACBE027327	Position=GWHACBE00000011:/97-183 16573965-16574356, 16592007-16592302, 16595466-16596748: +	Frame=0	OriID=evm.model.Chr11.559	OriTrascriptID=evm.model.Chr11.559	OriGeneID
VKPPY-------------------------------------------------SYIALI
AMAIMSH--PEKRVTLNGIYQFIMARFPYY-----------R-------ENK-Q------
----GWQNS--IRHNLSLNEC----FVKVP-RD-----DKK------------PGK----
------GSYWTL--------DP-------------------------D------------
-SYNMFD-----
>Eand_GWHPACBE016753	mRNA=GWHTACBE016753	Gene=GWHGACBE016753	Position=GWHACBE00000006:/94-180 24622752-24623134, 24624251-24624528, 24633105-24633814: +	Frame=0	OriID=evm.model.Chr06.711	OriTrascriptID=evm.model.Chr06.711	OriGeneID
VKPPY-------------------------------------------------SYIALI
AMAIMSH--PDKRATLNGIYQFIMDRFPYY-----------R-------DNK-Q------
----GWQNS--IRHNLSLNEC----FVKVA-RD-----EKR------------PGK----
------GSYWTL--------DP-------------------------D------------
-SYNMFD-----
>Membranipora_membranacea_FoxC/103-189
VKPPY-------------------------------------------------SYIALI
AMAIQAS--KEKKVTLNGIYQFIMDRFPYY-----------R-------ENK-Q------
----GWQNS--IRHNLSLNEC----FIKVA-RD-----DKK------------PGK----
------GSYWAL--------DP-------------------------E------------
-SINMFD-----
>HelroP75694/8-94 pep supercontig:Helro1:HELROscaffold_16:1123645:1124496:1 gene:HelroG75694 transcript:HelroT75694 gene_biotype:protein_coding transcript_biotype:protein_coding
VKPPY-------------------------------------------------SYIALI
AMAIMNQ--PNRRITLNGIYQYIMDKYPYY-----------R-------ENK-Q------
----GWQNS--IRHNLSLNEC----FVKVP-RD-----DKR------------PGK----
------GSYWTL--------DP-------------------------D------------
-SYNMFD-----
>Lluy_FUN_029491-T1/99-185
VKPPY-------------------------------------------------SYIALI
AMAIMSQ--KDKRVTLNGIYQFIMERFPFY-----------R-------ENK-Q------
----GWQNS--IRHNLSLNEC----FVKIS-RD-----DKK------------PGK----
------GSFWTL--------HP-------------------------D------------
-SYNMFD-----
>PE_Scaf4474_14.5/203-289
VKPPY-------------------------------------------------SYIALI
AMAIMSQ--KDKRVTLNGIYQFIMERFPFY-----------R-------ENK-Q------
----GWQNS--IRHNLSLNEC----FVKIS-RD-----DKK------------PGK----
------GSFWTL--------HP-------------------------D------------
-SYNMFD-----
>Nematostella_vectensis_FoxC/57-143
VKPPY-------------------------------------------------SYIALI
AMAIQSA--PEKRITLSGIYSFIMDRFPYY-----------R-------NNK-Q------
----GWQNS--IRHNLSLNEC----FVKVP-RD-----DKK------------PGK----
------GSFWML--------DP-------------------------D------------
-SLNMFE-----
>Nematostella_vectensis_FoxC/78-164
VKPPY-------------------------------------------------SYIALI
AMAIQSA--PEKRITLSGIYSFIMDRFPYY-----------R-------NNX-Q------
----GWQNS--IRHNLSLNEC----FVKVP-RD-----DKK------------PGK----
------GSFWML--------DP-------------------------D------------
-SLNMFE-----
>Homo_sapiens_FoxS1/17-103
TKPPY-------------------------------------------------SYIALI
AMAIQSS--PGQRATLSGIYRYIMGRFAFY-----------R-------HNR-P------
----GWQNS--IRHNLSLNEC----FVKVP-RD-----DRK------------PGK----
------GSYWTL--------DP-------------------------D------------
-CHDMFE-----
>Mus_muculus_FoxS1/17-103
TKPPY-------------------------------------------------SYIALI
AMAIQSS--PGQRATLSGIYRYIMGRFAFY-----------R-------HNR-P------
----GWQNS--IRHNLSLNEC----FVKVP-RD-----DRK------------PGK----
------GSYWTL--------DP-------------------------D------------
-CHDMFQ-----
>Danio_rerio_FoxE1/39-125
GKPPY-------------------------------------------------SYIALI
SMAIANS--PDRKLTLGGIYKFITERFPFY-----------R-------DNS-K------
----KWQNS--IRHNLTLNDC----FIKIP-RE-----PGR------------PGK----
------GNYWAL--------DP-------------------------N------------
-AEDMFE-----
>Danio_rerio_FoxE3/102-188
GKPPY-------------------------------------------------SYIALI
AMAIANS--PERKLTLGGIYKFIMERFPFY-----------R-------ENS-K------
----KWQNS--IRHNLTLNDC----FVKIP-RE-----PGR------------PGK----
------GNYWTL--------DP-------------------------A------------
-AEDMFD-----
>Saccoglossus_kowalevskii_FoxE/85-171
GKPPY-------------------------------------------------SYIALI
AMSIANS--PERKLTLGGIYKFIMDRFPFY-----------R-------DNS-K------
----KWQNS--IRHNLTLNDC----FVKLP-RE-----PGR------------PGK----
------GHYWTL--------DP-------------------------A------------
-AEDMFD-----
>Homo_sapiens_FoxE1/52-138
GKPPY-------------------------------------------------SYIALI
AMAIAHA--PERRLTLGGIYKFITERFPFY-----------R-------DNP-K------
----KWQNS--IRHNLTLNDC----FLKIP-RE-----AGR------------PGK----
------GNYWAL--------DP-------------------------N------------
-AEDMFE-----
>Mus_muculus_FoxE1/54-140
GKPPY-------------------------------------------------SYIALI
AMAIAHA--PERRLTLGGIYKFITERFPFY-----------R-------DNP-K------
----KWQNS--IRHNLTLNDC----FLKIP-RE-----AGR------------PGK----
------GNYWAL--------DP-------------------------N------------
-AEDMFE-----
>Homo_sapiens_FoxE3/70-156
GKPPY-------------------------------------------------SYIALI
AMALAHA--PGRRLTLAAIYRFITERFAFY-----------R-------DSP-R------
----KWQNS--IRHNLTLNDC----FVKVP-RE-----PGN------------PGK----
------GNYWTL--------DP-------------------------A------------
-AADMFD-----
>Mus_muculus_FoxE3/63-149
GKPPY-------------------------------------------------SYIALI
AMALAHA--PGRRLTLAAIYRFITERFAFY-----------R-------DSP-R------
----KWQNS--IRHNLTLNDC----FVKVP-RE-----PGN------------PGK----
------GNYWTL--------DP-------------------------A------------
-AADMFD-----
>OFUSG13716.1_FoxD3/114-200
VKPPY-------------------------------------------------SYIALI
TMGILQS--PQKKLTLSGICEFIINRFPYY-----------K-------DKF-P------
----AWQNS--IRHNLSLNDC----FIKIP-RE-----PGN------------PGK----
------GNYWTL--------DP-------------------------A------------
-SEDMFD-----
>CTELG00000006931.1/145-231
VKPPY-------------------------------------------------SYIALI
TMAVLQS--PQKRLTLSGICEFIMNRFPYY-----------R-------ERF-P------
----AWQNS--IRHNLSLNDC----FVKIP-RE-----PGN------------PGK----
------GNYWTL--------DP-------------------------A------------
-SEDMFD-----
>Saccoglossus_kowalevskii_FoxD/135-221
VKPPY-------------------------------------------------SYIALI
TMAVLQS--PQKRLTLSGICEFIMNRFPYY-----------R-------ERF-P------
----VWQNS--IRHNLSLNDC----FVKIP-RE-----PGN------------PGK----
------GNYWTL--------DP-------------------------A------------
-SEDMFD-----
>Eand_GWHPACBE019637	mRNA=GWHTACBE019637	Gene=GWHGACBE019637	Position=GWHACBE00000007:/286-372 53514346-53517045: +	Frame=0	OriID=evm.model.Chr07.1281	OriTrascriptID=evm.model.Chr07.1281	OriGeneID=evm.TU.Chr07.1281	OriSeqID=Chr07
VKPPY-------------------------------------------------SYIALI
TMAILQS--PHKRLTLSGICEFIMNRFPYY-----------R-------ERF-P------
----AWQNS--IRHNLSLNDC----FVKIP-RE-----PGN------------PGK----
------GNYWTL--------DP-------------------------A------------
-SEDMFD-----
>Lingula_unguis_FoxD3/125-211
VKPPY-------------------------------------------------SYIALI
TMAVLQS--PRKRLTLSGICEFIMNRFPYY-----------R-------ERF-P------
----AWQNS--IRHNLSLNDC----FLKIP-RE-----PGN------------PGK----
------GNYWTL--------DP-------------------------A------------
-SEDMFD-----
>Terebratalia_transversa_FoxD/123-209
VKPPY-------------------------------------------------SYIALI
TMSVLQS--PRKRLTLSGICEFIMNRFPYY-----------K-------ERF-P------
----AWQNS--IRHNLSLNDC----FIKIP-RE-----PGN------------PGK----
------GNYWTL--------DP-------------------------A------------
-SEDMFD-----
>Eand_GWHPACBE017024	mRNA=GWHTACBE017024	Gene=GWHGACBE017024	Position=GWHACBE00000006:/260-346 33921846-33924032: +	Frame=0	OriID=evm.model.Chr06.982	OriTrascriptID=evm.model.Chr06.982	OriGeneID=evm.TU.Chr06.982	OriSeqID=Chr06
VKPPY-------------------------------------------------SYIALI
TMAILQS--PQKRLSLSAICEFIMNRFPYY-----------R-------ERF-P------
----AWQNS--IRHNLSLNDC----FVKIP-RE-----PGN------------PGK----
------GNYWTL--------DP-------------------------A------------
-SEDMFD-----
>Branchiostoma_floridae_FoxD/111-197
VKPPY-------------------------------------------------SYIALI
TMSILQS--PQKKLTLSQICEFIMNRFPYY-----------R-------ERF-P------
----VWQNS--IRHNLSLNDC----FVKIP-RE-----PGN------------PGK----
------GNYWTL--------DP-------------------------A------------
-SEDMFD-----
>Branchiostoma_lanceolatum_FoxD/111-197
VKPPY-------------------------------------------------SYIALI
TMSILQS--PQKKLTLSQICEFIMNRFPYY-----------R-------ERF-P------
----VWQNS--IRHNLSLNDC----FVKIP-RE-----PGN------------PGK----
------GNYWTL--------DP-------------------------A------------
-SEDMFD-----
>Ekan_FoxD/116-202
VKPPY-------------------------------------------------SYIALI
TMSILQS--PQKKLTLSGICEFIMNRFPFY-----------R-------EKF-P------
----VWQNS--IRHNLSLNDC----FVKIP-RE-----PGN------------PGK----
------GNYWTL--------DP-------------------------A------------
-SEDMFD-----
>gnl|Pdu_trscr_assembly_1|17510/204-290
VKPPY-------------------------------------------------SYIALI
TMSILQS--QHKRLTLSGICEFIMSRFPYY-----------R-------ERF-P------
----AWQNS--IRHNLSLNDC----FVKIP-RE-----PGN------------PGK----
------GNYWTL--------DP-------------------------A------------
-SEDMFD-----
>Lluy_FUN_030430-T1/129-215
VKPPY-------------------------------------------------SYIALI
TMSILQS--PQKRLTLSGICEFIMNRFGYY-----------R-------EKF-P------
----AWQNS--IRHNLSLNDC----FLKIP-RE-----PGN------------PGK----
------GNYWTL--------DP-------------------------A------------
-SEDMFD-----
>PE_Scaf4821_2.9/194-280
VKPPY-------------------------------------------------SYIALI
TMAILQS--PQKRLTLSGICEFIMNRFGYY-----------R-------EKF-P------
----AWQNS--IRHNLSLNDC----FLKIP-RE-----PGN------------PGK----
------GNYWTL--------DP-------------------------A------------
-SEDMFD-----
>DgyrT1752/107-193
VKPPY-------------------------------------------------SYIALI
TMAILQS--PHKKLTLSGICDFIMSRFPYY-----------R-------DKF-P------
----AWQNS--IRHNLSLNDC----FVKIP-RE-----PGN------------PGK----
------GNYWTL--------DP-------------------------A------------
-SEDMFD-----
>Hhal_XP_014278016.1_foxD/29-115
VKPPY-------------------------------------------------SYIALI
TMAILQS--PHKKLTLSGICEFIMTRFPYY-----------R-------EKF-P------
----AWQNS--IRHNLSLNDC----FIKIP-RE-----PGN------------PGK----
------GNYWTL--------DP-------------------------M------------
-AEDMFD-----
>Danio_rerio_FoxD3/95-181
VKPPY-------------------------------------------------SYIALI
TMAILQS--PQKKLTLSGICEFISNRFPYY-----------R-------EKF-P------
----AWQNS--IRHNLSLNDC----FVKIP-RE-----PGN------------PGK----
------GNYWTL--------DP-------------------------Q------------
-SEDMFD-----
>Homo_sapiens_FoxD3/140-226
VKPPY-------------------------------------------------SYIALI
TMAILQS--PQKKLTLSGICEFISNRFPYY-----------R-------EKF-P------
----AWQNS--IRHNLSLNDC----FVKIP-RE-----PGN------------PGK----
------GNYWTL--------DP-------------------------Q------------
-SEDMFD-----
>Mus_muculus_FoxD3/130-216
VKPPY-------------------------------------------------SYIALI
TMAILQS--PQKKLTLSGICEFISNRFPYY-----------R-------EKF-P------
----AWQNS--IRHNLSLNDC----FVKIP-RE-----PGN------------PGK----
------GNYWTL--------DP-------------------------Q------------
-SEDMFD-----
>Crassostrea_gigas_FoxD3/b/119-205
VKPPY-------------------------------------------------SYIALI
TMAILQS--SQKRLTLSGICEFIINRFPYY-----------R-------EKF-P------
----AWQNS--IRHNLSLNDC----FVKIP-RE-----PGN------------PGK----
------GNYWTL--------DP-------------------------R------------
-SEDMFD-----
>Lottia_gigantea_FoxD/130-216
VKPPY-------------------------------------------------SYIALI
TMSILQS--PRKRLTLSGICEFIMTRFPYY-----------R-------EKF-P------
----AWQNS--IRHNLSLNDC----FIKIP-RE-----PGN------------PGK----
------GNYWSL--------DP-------------------------R------------
-SEDMFD-----
>Danio_rerio_FoxD1/88-174
VKPPY-------------------------------------------------SYIALI
TMAILQS--PKKRLTLSEICEFISNRFPYY-----------R-------EKF-P------
----AWQNS--IRHNLSLNDC----FVKIP-RE-----PGN------------PGK----
------GNYWTL--------DP-------------------------E------------
-SADMFD-----
>Danio_rerio_FoxD2/94-180
VKPPY-------------------------------------------------SYIALI
TMAILQS--PKKRLTLSEICEFISNRFPYY-----------R-------EKF-P------
----AWQNS--IRHNLSLNDC----FVKIP-RE-----PGN------------PGK----
------GNYWTL--------DP-------------------------E------------
-SADMFD-----
>Mus_muculus_FoxD1/129-215
VKPPY-------------------------------------------------SYIALI
TMAILQS--PKKRLTLSEICEFISSRFPYY-----------R-------EKF-P------
----AWQNS--IRHNLSLNDC----FVKIP-RE-----PGN------------PGK----
------GNYWTL--------DP-------------------------E------------
-SADMFD-----
>Homo_sapiens_FoxD1/124-210
VKPPY-------------------------------------------------SYIALI
TMAILQS--PKKRLTLSEICEFISGRFPYY-----------R-------EKF-P------
----AWQNS--IRHNLSLNDC----FVKIP-RE-----PGN------------PGK----
------GNYWTL--------DP-------------------------E------------
-SADMFD-----
>Homo_sapiens_FoxD2/126-212
VKPPY-------------------------------------------------SYIALI
TMAILQS--PKKRLTLSEICEFISGRFPYY-----------R-------EKF-P------
----AWQNS--IRHNLSLNDC----FVKIP-RE-----PGN------------PGK----
------GNYWTL--------DP-------------------------E------------
-SADMFD-----
>Mus_muculus_FoxD2/128-214
VKPPY-------------------------------------------------SYIALI
TMAILQS--PKKRLTLSEICEFISGRFPYY-----------R-------EKF-P------
----AWQNS--IRHNLSLNDC----FVKIP-RE-----PGN------------PGK----
------GNYWTL--------DP-------------------------E------------
-SADMFD-----
>Danio_rerio_FoxD5/72-158
VKPPY-------------------------------------------------SYIALI
TMAILQS--PMKKLTLSGICDFISNKFPYY-----------K-------EKF-P------
----AWQNS--IRHNLSLNDC----FIKIP-RE-----PGN------------PGK----
------GNYWSL--------DP-------------------------A------------
-SEDMFD-----
>HelroP93097/1-53 pep supercontig:Helro1:HELROscaffold_4411:290:1011:-1 gene:HelroG93097 transcript:HelroT93097 gene_biotype:protein_coding transcript_biotype:protein_coding
------------------------------------------------------------
-------------------------RFPYY-----------K-------DRF-P------
----AWQNS--IRHNLSLNDC----FIKMP-RE-----PGN------------PGK----
------GNYWTL--------DP-------------------------A------------
-SEDMFD-----
>Sben_mRNA21953/1-75
------------------------------------------------------------
-MAVLQS--PQKRLTLSQICEFIMNRFPYY-----------K-------ERF-P------
----AWQNS--IRHNLSLNDC----FVKIP-RE-----PGN------------PGK----
------GNYWTL--------DP-------------------------A------------
-SEDMFD-----
>HelroP89836/2-88 pep supercontig:Helro1:HELROscaffold_74:614726:615581:-1 gene:HelroG89836 transcript:HelroT89836 gene_biotype:protein_coding transcript_biotype:protein_coding
VKPPY-------------------------------------------------SYIALI
TMAILQA--PEKKLSLSSICEFIMNKFPYY-----------R-------ERF-P------
----AWQNS--IRHNLSLNDC----FVKVP-RE-----TGN------------PGK----
------GNYWSL--------DP-------------------------A------------
-SEDMFD-----
>Homo_sapiens_FoxD4/103-189
AKPPS-------------------------------------------------SYIALI
TMAILQS--PHKRLTLSGICAFISDRFPYY-----------R-------RKF-P------
----AWQNS--IRHNLSLNDC----FVKIP-RE-----PGR------------PGK----
------GNYWSL--------DP-------------------------A------------
-SQDMFD-----
>Mus_muculus_FoxD4/102-188
AKPPY-------------------------------------------------SYIALI
TMAILQS--PHKRLTLSGICAFISGRFPYY-----------R-------RKF-P------
----AWQNS--IRHNLSLNDC----FVKIP-RE-----PGH------------PGK----
------GNYWSL--------DP-------------------------A------------
-SQDMFD-----
>Eand_GWHPACBE019220	mRNA=GWHTACBE019220	Gene=GWHGACBE019220	Position=GWHACBE00000007:/135-221 38069968-38070067, 38082015-38083219: -	Frame=0	OriID=evm.model.Chr07.864	OriTrascriptID=evm.model.Chr07.864	OriGeneID=evm.TU.Chr07.864
VKPPY-------------------------------------------------SYIALI
TMAILQS--PRRRLSLSDICDFIAAKFPYY-----------C-------QRF-P------
----VWQNS--IRHNLSLNDC----FIKVP-RE-----PGN------------LGK----
------GNYWTL--------DP-------------------------A------------
-AEDMFD-----
>Nematostella_vectensis_FoxE/42-128
GKPPY-------------------------------------------------SYIALI
CMAITSS--PQRQLTLSEIYDFISQRFPFY-----------Q-------TCS-I------
----KWKNS--IRHNLTLNDC----FIKLP-RE-----PNR------------PGK----
------GNYWTI--------DP-------------------------T------------
-SVDMFD-----
>Strongylocentrotus_purpuratus_FoxI/95-181
VRPPY-------------------------------------------------SYSALI
AMAIQSS--PDHKITLSGIYRYVAENFPFY-----------K-------RSK-A------
----GWQNS--IRHNLSLNDC----FIKVP-RA-----DND------------PGK----
------GHYWTL--------DP-------------------------N------------
-CEKMFD-----
>Danio_rerio_FoxI1/140-226
VRPPY-------------------------------------------------SYSALI
AMAIQNA--QDKKLTLSQIYQYVADNFPFY-----------K-------KSK-A------
----GWQNS--IRHNLSLNDC----FKKVA-RD-----EDD------------PGK----
------GNYWTL--------DP-------------------------N------------
-CEKMFD-----
>Danio_rerio_FoxI2/128-214
VRPPY-------------------------------------------------SYSALI
AMAIQNA--HEKKLTLSQIYQYVADNFPFY-----------K-------KSK-A------
----GWQNS--IRHNLSLNDC----FKKVP-RD-----EDD------------PGK----
------GNYWTL--------DP-------------------------N------------
-CEKMFD-----
>Homo_sapiens_FoxI1/122-208
VRPPY-------------------------------------------------SYSALI
AMAIHGA--PDKRLTLSQIYQYVADNFPFY-----------N-------KSK-A------
----GWQNS--IRHNLSLNDC----FKKVP-RD-----EDD------------PGK----
------GNYWTL--------DP-------------------------N------------
-CEKMFD-----
>Mus_muculus_FoxI1/116-202
VRPPY-------------------------------------------------SYSALI
AMAIHGA--PDQRLTLSQIYQYVADNFPFY-----------N-------KSK-A------
----GWQNS--IRHNLSLNDC----FKKVP-RD-----EDD------------PGK----
------GNYWTL--------DP-------------------------N------------
-CEKMFD-----
>Danio_rerio_FoxI3/b/129-215
VRPPY-------------------------------------------------SYSALI
AMAIHGA--PERRLTLSQIYQYVADNFPFY-----------N-------KSK-A------
----GWQNS--IRHNLSLNDC----FKKVP-RD-----EDD------------PGK----
------GNYWTL--------DP-------------------------N------------
-CEKMFD-----
>Danio_rerio_FoxI3/a/115-201
VRPPY-------------------------------------------------SYSALI
AMAIHGA--PNRRLTLSQIYQYVADNFPFY-----------N-------KSK-A------
----SWQNS--IRHNLSLNDC----FMKVP-RD-----DSD------------PGK----
------GNYWTL--------DP-------------------------N------------
-CEKMFD-----
>Homo_sapiens_FoxI2/101-187
VRPPY-------------------------------------------------SYSALI
AMAIQSA--PLRKLTLSQIYQYVAGNFPFY-----------K-------RSK-A------
----GWQNS--IRHNLSLNDC----FKKVP-RD-----EDD------------PGK----
------GNYWTL--------DP-------------------------N------------
-CEKMFD-----
>Mus_muculus_FoxI2/98-184
VRPPY-------------------------------------------------SYSALI
AMAIQSA--PLRRLTLSQIYQYVAGNFPFY-----------K-------RSK-A------
----GWQNS--IRHNLSLNDC----FKKVP-RD-----END------------PGK----
------GNYWTL--------DP-------------------------N------------
-CEKMFD-----
>Homo_sapiens_FoxI3/144-230
VRPPY-------------------------------------------------SYSALI
AMAIQSA--PERKLTLSHIYQFVADSFPFY-----------Q-------RSK-A------
----GWQNS--IRHNLSLNDC----FKKVP-RD-----EDD------------PGK----
------GNYWTL--------DP-------------------------N------------
-CEKMFD-----
>Sben_mRNA2694/1-87
MRPPY-------------------------------------------------SYSALI
AMAIQSS--PGRRLTLAGIYQYVSEHFPFY-----------K-------RSK-T------
----GWQNS--IRHNLSLNDC----FRKVP-RS-----EAD------------PGK----
------GNYWTI--------DP-------------------------N------------
-CEKMFD-----
>Eand_GWHPACBE013274	mRNA=GWHTACBE013274	Gene=GWHGACBE013274	Position=GWHACBE00000004:/175-261 108873607-108873922, 108875951-108876465: -	Frame=0	OriID=evm.model.Chr04.2659	OriTrascriptID=evm.model.Chr04.2659	OriGeneID=evm.TU.Chr0
LRPPY-------------------------------------------------SYSALI
AMALQQS--PNRKLTLNAIYQFVSQRFPFY-----------R-------LSN-R------
----SWQNS--IRHNLSLNEC----FKKIP-RP-----EKE------------SGK----
------GNYWTI--------DP-------------------------N------------
-CGKMFE-----
>OFUSG23682.1_FoxL2/86-172
QKPPY-------------------------------------------------SYVALI
AMAIKES--GEKRLTLSGIYQYILNKFPYY-----------E-------KNK-K------
----GWQNS--IRHNLSLNEC----FQKIP-RE-----GGG------------ERK----
------GNYWSL--------DP-------------------------A------------
-FEDMFE-----
>Crassostrea_gigas_FoxL2/125-211
QKPPF-------------------------------------------------SYVALI
AMAIKES--SEKRLTLSGIYQFIINKFPYY-----------E-------KNK-K------
----GWQNS--IRHNLSLNEC----FVKVP-RE-----GGE------------ERK----
------GNFWTL--------DP-------------------------A------------
-FEDMFE-----
>DgyrT5186/46-132
CKPPY-------------------------------------------------SYVALI
AMAIKES--VEKRLTLSGIYKYIVEKFPYY-----------E-------KNK-K------
----GWQNS--IRHNLSLNEC----FIKVP-RE-----GGG------------ERK----
------GNFWTL--------DP-------------------------A------------
-FDDMFE-----
>Lottia_gigantea_FoxL2/76-162
TKPPY-------------------------------------------------SYVALI
AMAIKES--TEKRLTLSGIYNFIVGKFPYY-----------E-------KNK-K------
----GWQNS--IRHNLSLNEC----FVKVP-RE-----GGG------------ERK----
------GNYWTV--------DP-------------------------A------------
-FEDMFE-----
>Danio_rerio_FoxL2/45-131
QKPPY-------------------------------------------------SYVALI
AMAIRES--SEKRLTLSGIYQYIISKFPFY-----------E-------KNK-K------
----GWQNS--IRHNLSLNEC----FIKVP-RE-----GGG------------ERK----
------GNYWTL--------DP-------------------------A------------
-CEDMFE-----
>Homo_sapiens_FoxL2/53-139
QKPPY-------------------------------------------------SYVALI
AMAIRES--AEKRLTLSGIYQYIIAKFPFY-----------E-------KNK-K------
----GWQNS--IRHNLSLNEC----FIKVP-RE-----GGG------------ERK----
------GNYWTL--------DP-------------------------A------------
-CEDMFE-----
>Mus_muculus_FoxL2/49-135
QKPPY-------------------------------------------------SYVALI
AMAIRES--AEKRLTLSGIYQYIIAKFPFY-----------E-------KNK-K------
----GWQNS--IRHNLSLNEC----FIKVP-RE-----GGG------------ERK----
------GNYWTL--------DP-------------------------A------------
-CEDMFE-----
>Ekan_FoxL2/65-151
PKPPY-------------------------------------------------SYVALI
AMAIKDS--SEKRLTLNGIYNYIISKFPFY-----------E-------KNK-K------
----GWQNS--IRHNLSLNEC----FIKIP-RE-----GGG------------ERK----
------GNYWTL--------DP-------------------------S------------
-CDDMFE-----
>Lingula_unguis_FoxL1/148-238
QKPPY-------------------------------------------------SYVALI
TMAIKES--GEKKLTLNGIYQYIVNKFPYY-----------QNL---STKKQ-K------
----GWQNS--IRHNLSLNEC----FLKIP-RE-----GGG------------ERK----
------GNYWAL--------DP-------------------------A------------
-FEDMFE-----
>CTELG00000007433.1/117-205
QKPPY-------------------------------------------------SYVALI
AMAIKDS--GDKRLTLSGIYAYIMKKFPYF-----------E-------KNK-K------
----GWQNS--IRHNLSLNEC----FVKVP-RE-----GGG------------ERK----
------GNYWSL--------DP-------------------------SM--------R--
-FEDMFE-----
>Eand_GWHPACBE009906	mRNA=GWHTACBE009906	Gene=GWHGACBE009906	Position=GWHACBE00000003:/305-393 112629525-112631363: -	Frame=0	OriID=evm.model.Chr03.2449	OriTrascriptID=evm.model.Chr03.2449	OriGeneID=evm.TU.Chr03.2449	OriSeqID=Chr03
RKPPY-------------------------------------------------SYVALI
AMAIRDS--KEKRLTLNAVYQYIMKKFPYF-----------E-------KNK-K------
----GWQNS--IRHNLSLNEC----FIKVP-RE-----GGG------------ERK----
------GNYWAL--------DP-------------------------SI--------K--
-FEDMFE-----
>HelroP95625/11-99 pep supercontig:Helro1:HELROscaffold_6:2609409:2615234:-1 gene:HelroG95625 transcript:HelroT95625 gene_biotype:protein_coding transcript_biotype:protein_coding
KKPPY-------------------------------------------------SYVALI
AMAIKDS--REKRLTLSAIYQYIMKKFPYF-----------E-------QNK-K------
----GWQNS--IRHNLSLNEC----FVKVP-RE-----GGG------------ERK----
------GNYWAL--------DE-------------------------SI--------K--
-FEDMFE-----
>gnl|Pdu_trscr_assembly_1|117824/22-108
KKPPY-------------------------------------------------SYVALI
TMAIKES--TEKRLTLSGIYQFITKKFPYY-----------E-------RNK-K------
----NWQNS--IRHNLSLNEC----FVKVP-RE-----GGG------------ERK----
------GNYWTI--------HP-------------------------A------------
-HENMFE-----
>Tribolium_castaneum_FoxI1/c/122-208
SKPPY-------------------------------------------------SYVALI
AMAIQSS--HSKRATLSEIYAYITAKFPYF-----------E-------RNK-K------
----GWQNS--IRHNLSLNEC----FVKVP-RE-----GGG------------ERK----
------GNYWTL--------DP-------------------------Q------------
-YEDMFE-----
>Strongylocentrotus_purpuratus_FoxL2/167-254
QKPPF-------------------------------------------------SYVALI
AMAIKDS--PERKLTLSQIYQYIINKFSYY-----------E-------KNK-K------
----GWQNS--IRHNLSLNEC----FLKIA-RE-----GGG-----------GEKK----
------GNYWTL--------DP-------------------------A------------
-YDDMFE-----
>Hhal_XP_024218946.1_foxL2/95-181
TKPPF-------------------------------------------------SYVALI
TMAIEST--PNKRATLAEIYEYIIRKFPFF-----------E-------ANK-K------
----GWQNS--IRHNLSLNEC----FVKVP-RD-----GGG------------ERK----
------GNYWTI--------DP-------------------------Q------------
-QGQMFE-----
>Lluy_FUN_014575-T1/1-58
------------------------------------------------------------
--MLRSA--ACR------------------------------Q------RKD-R------
----RWQNS--IRHNLSLNEC----FLKVA-RD-----GGG------------ERK----
------GNYWIL--------HP-------------------------ST--------R--
-FEDMFE-----
>PE_Scaf3331_8.18/145-234
EKPPF-------------------------------------------------SYVAMI
AMAIRDS--ADKRLTLSGIYQYITKKFAYF----------DQ-------RKD-R------
----RWQNS--IRHNLSLNEC----FMKVA-RD-----GGG------------ERK----
------GNYWIL--------HP-------------------------ST--------R--
-FEDMFE-----
>OFUSG25241.1_FoxG1/77-163
EKPPF-------------------------------------------------SYNALI
MMAIRSS--MEKRLTLNGIYEFIMTNFPYY-----------R-------DNK-Q------
----GWQNS--IRHNLSLNKC----FVKVP-RH-----YDD------------PGK----
------GNYWML--------DP-------------------------S------------
-SDDVFI-----
>Terebratalia_transversa_FoxG/125-211
DKPPF-------------------------------------------------SYNALI
MMAIRSS--PEKRLTLNGIYEFIMTNFPYY-----------R-------DNK-Q------
----GWQNS--IRHNLSLNKC----FVKVP-RH-----YDD------------PGK----
------GNYWML--------DP-------------------------S------------
-SDDVFI-----
>Strongylocentrotus_purpuratus_FoxG/62-148
EKPPF-------------------------------------------------SYNALI
MMAIRSS--PEKRLTLNGIYEYIMTNFPYY-----------R-------ENK-Q------
----GWQNS--IRHNLSLNKC----FVKVP-RH-----YDD------------PGK----
------GNYWML--------DP-------------------------S------------
-SDDVFI-----
>gnl|Pdu_trscr_assembly_1|17666/121-207
EKPPF-------------------------------------------------SYNALI
MMAIRSS--PEKRLTLNGIYEFIMKNFPYY-----------R-------ENK-Q------
----GWQNS--IRHNLSLNKC----FVKVP-RH-----YDD------------PGK----
------GNYWML--------DP-------------------------S------------
-SDDVFI-----
>Ekan_FoxG/114-200
EKPPF-------------------------------------------------SYNALI
MMAIRQS--PEKRLTLNGIYEFIMKNFPYY-----------R-------ENK-Q------
----GWQNS--IRHNLSLNKC----FVKVP-RH-----YDD------------PGK----
------GNYWML--------DP-------------------------S------------
-SDDVFI-----
>Danio_rerio_FoxG1/112-198
EKPPF-------------------------------------------------SYNALI
MMAIRQS--PEKRLTLNGIYEFIMKNFPYY-----------R-------ENK-Q------
----GWQNS--IRHNLSLNKC----FVKVP-RH-----YDD------------PGK----
------GNYWML--------DP-------------------------S------------
-SDDVFI-----
>Homo_sapiens_FoxG1/180-266
EKPPF-------------------------------------------------SYNALI
MMAIRQS--PEKRLTLNGIYEFIMKNFPYY-----------R-------ENK-Q------
----GWQNS--IRHNLSLNKC----FVKVP-RH-----YDD------------PGK----
------GNYWML--------DP-------------------------S------------
-SDDVFI-----
>Mus_muculus_FoxG1/172-258
EKPPF-------------------------------------------------SYNALI
MMAIRQS--PEKRLTLNGIYEFIMKNFPYY-----------R-------ENK-Q------
----GWQNS--IRHNLSLNKC----FVKVP-RH-----YDD------------PGK----
------GNYWML--------DP-------------------------S------------
-SDDVFI-----
>DgyrT13440/108-194
EKPPF-------------------------------------------------SYNALI
MMAIRSS--AEKRLTLNGIYEFIMKNFPYY-----------K-------DNK-Q------
----GWQNS--IRHNLSLNKC----FVKVP-RH-----YDD------------PGK----
------GNYWML--------DP-------------------------S------------
-ADDVFI-----
>Hhal_XP_014274105.1_foxG/82-168
EKPPY-------------------------------------------------SYNALI
MMAIRQS--PDKRLTLNGIYEYIMKNFPYY-----------R-------DNK-Q------
----GWQNS--IRHNLSLNKC----FVKVP-RH-----YDD------------PGK----
------GNYWML--------DP-------------------------S------------
-SEDVFI-----
>Lluy_FUN_037785-T1/98-184
EKPPY-------------------------------------------------SYNALI
MMAIRGS--HEKRLTLNGIYEFIMKNFPYY-----------R-------ENK-Q------
----GWQNS--IRHNLSLNKC----FVKVP-RH-----YDD------------PGK----
------GNYWML--------DP-------------------------S------------
-ADDVFI-----
>PE_Scaf830_0.5/95-181
EKPPY-------------------------------------------------SYNALI
MMAIRGS--HEKRLTLNGIYEFIMKNFPYY-----------R-------ENK-Q------
----GWQNS--IRHNLSLNKC----FVKVP-RH-----YDD------------PGK----
------GNYWML--------DP-------------------------S------------
-ADDVFI-----
>CTELG00000000699.1/85-171
EKPPY-------------------------------------------------SYNALI
MMAIRSA--AEKRLTLSGIYEFIMKNFPYY-----------R-------ENK-Q------
----GWQNS--IRHNLSLNKC----FVKVP-RH-----YDD------------PGK----
------GNYWML--------DP-------------------------S------------
-ADDVYI-----
>Eand_GWHPACBE017287	mRNA=GWHTACBE017287	Gene=GWHGACBE017287	Position=GWHACBE00000006:/274-360 44196890-44197369, 44197575-44198107, 44208448-44209060: -	Frame=0	OriID=evm.model.Chr06.1245	OriTrascriptID=evm.model.Chr06.1245	OriGen
EKPPY-------------------------------------------------SYNAMI
MMAIRSS--PEERLTLNGIYEFIIRNFPYY-----------R-------ENK-Q------
----GWQNS--IRHNLSLNKC----FVKVP-RH-----YDD------------PGK----
------GNYWML--------DP-------------------------S------------
-ADDVFI-----
>HelroP80739/124-210 pep supercontig:Helro1:HELROscaffold_28:1481830:1483862:-1 gene:HelroG80739 transcript:HelroT80739 gene_biotype:protein_coding transcript_biotype:protein_coding
DKPPY-------------------------------------------------SYNAMI
MMAIRSS--PTERLTLNGIYEFIMKHFPYY-----------R-------ENK-Q------
----GWQNS--IRHNLSLNKC----FVKVP-RH-----YDD------------PGK----
------GNYWML--------DA-------------------------A------------
-ADDVFI-----
>Lottia_gigantea_FoxG/108-194
EKPPF-------------------------------------------------SYNALI
MMAIRGS--PEKRLTLSQIYEFIMKNFPYY-----------K-------DNK-Q------
----GWQNS--IRHNLSLNKC----FLKVP-RH-----YDD------------PGK----
------GNYWML--------DP-------------------------C------------
-CEDVFI-----
>Eand_GWHPACBE003942	mRNA=GWHTACBE003942	Gene=GWHGACBE003942	Position=GWHACBE00000002:/123-209 5500209-5501357: -	Frame=0	OriID=evm.model.Chr02.92	OriTrascriptID=evm.model.Chr02.92	OriGeneID=evm.TU.Chr02.92	OriSeqID=Chr02
EKPPY-------------------------------------------------SYNALI
MMAIRSS--PERRLTLSGIYEFIVRHFPYY-----------K-------DNR-Q------
----GWQNS--IRHNLSLNKC----FVKVA-RH-----YDD------------PGK----
------GNYWML--------DS-------------------------S------------
-ADDVYI-----
>Eand_GWHPACBE020714	mRNA=GWHTACBE020714	Gene=GWHGACBE020714	Position=GWHACBE00000008:/343-452 1442649-1444565: +	Frame=0	OriID=evm.model.Chr08.38	OriTrascriptID=evm.model.Chr08.38	OriGeneID=evm.TU.Chr08.38	OriSeqID=Chr08
DKPAF-------------------------------------------------SYNTLI
MMAIRSS--PRRRLTLHEIYEFIVKHFPYY-----------R-------SNR-H------
----GWQNS--IRHNLSLNKC----FVKVP-RH-----HSD------------PGK----
------GNYWTI--------DPLQVDGPPYS--RIRDEHQHLKPPQQQ------------
-DEEVYD-----
>OFUSG09476.1_FoxB/12-98
QKPPY-------------------------------------------------SYIALT
AMAIQSS--GEKMLPLSDIYKFIMDRFPFY-----------R-------DNT-Q------
----RWQNS--LRHNLSFNDC----FIKIP-RR-----PDR------------PGK----
------GSYWAL--------HP-------------------------M------------
-CGDMFE-----
>Lingula_unguis_FoxB1/12-98
QKPPY-------------------------------------------------SYIALT
AMAIQSS--AEKMLPLSDIYKFIMDKFPFY-----------R-------ENT-Q------
----RWQNS--LRHNLSFNDC----FIKIP-RR-----PDR------------PGK----
------GSYWAL--------HP-------------------------M------------
-CGDMFE-----
>Lottia_gigantea_FoxB/12-98
QKPPY-------------------------------------------------SYIALT
AMAIQAS--GEKMLPLSDIYKFIMDNFPFY-----------R-------KNT-Q------
----RWQNS--LRHNLSFNDC----FIKIP-RR-----PDR------------PGK----
------GSYWAL--------HP-------------------------M------------
-CGDMFE-----
>gnl|Pdu_trscr_assembly_1|8656/12-98
QKPPY-------------------------------------------------SYIALT
AMAIQSS--GEKMLPLSDIYKFIMDRFPYY-----------R-------KNT-Q------
----RWQNS--LRHNLSFNDC----FIKIP-RR-----PDR------------PGK----
------GSYWAL--------HP-------------------------F------------
-CGDMFE-----
>Saccoglossus_kowalevskii_FoxB/12-98
AKPPY-------------------------------------------------SYIALT
AMAIQSS--TEKMLPLSDIYKFIMDRFPFY-----------R-------KNT-Q------
----RWQNS--LRHNLSFNDC----FIKIP-RR-----PDR------------PGK----
------GSYWAL--------HP-------------------------F------------
-CGDMFE-----
>Homo_sapiens_FoxB1/12-98
QKPPY-------------------------------------------------SYISLT
AMAIQSS--PEKMLPLSEIYKFIMDRFPYY-----------R-------ENT-Q------
----RWQNS--LRHNLSFNDC----FIKIP-RR-----PDQ------------PGK----
------GSFWAL--------HP-------------------------S------------
-CGDMFE-----
>Mus_muculus_FoxB1/12-98
QKPPY-------------------------------------------------SYISLT
AMAIQSS--PEKMLPLSEIYKFIMDRFPYY-----------R-------ENT-Q------
----RWQNS--LRHNLSFNDC----FIKIP-RR-----PDQ------------PGK----
------GSFWAL--------HP-------------------------S------------
-CGDMFE-----
>Ekan_FoxB/12-98
QKPPY-------------------------------------------------SYISLT
TMAIQSS--TEKMLPLSEIYKFIMDRFPFY-----------R-------QNT-Q------
----RWQNS--LRHNLSFNDC----FIKIP-RR-----PDR------------PGK----
------GSYWAL--------HP-------------------------S------------
-CGDMFE-----
>Homo_sapiens_FoxB2/12-98
QKPPY-------------------------------------------------SYISLT
AMAIQHS--AEKMLPLSDIYKFIMERFPYY-----------R-------EHT-Q------
----RWQNS--LRHNLSFNDC----FIKIP-RR-----PDQ------------PGK----
------GSFWAL--------HP-------------------------D------------
-CGDMFE-----
>Mus_muculus_FoxB2/12-98
QKPPY-------------------------------------------------SYISLT
AMAIQHS--AEKMLPLSDIYKFIMERFPYY-----------R-------EHT-Q------
----RWQNS--LRHNLSFNDC----FIKIP-RR-----PDQ------------PGK----
------GSFWAL--------HP-------------------------D------------
-CGDMFE-----
>DgyrT13819/12-98
QKPPY-------------------------------------------------SYIALT
AMAIQSS--KEKMLPLNDIYKFITDNFPYY-----------R-------QNT-Q------
----RWQNS--LRHNLSFNDC----FIKIP-RR-----PDR------------PGK----
------GSYWAL--------HP-------------------------S------------
-CGDMFE-----
>Branchiostoma_floridae_FoxB/12-97
EKPPY-------------------------------------------------SYISLT
AMAIQSS--GEKMLPLSDIYKFIMDRFPFY-----------R-------QNT-Q------
----RWQNS--LRHNL-FNDC----FIKIP-RR-----PDQ------------PGQ----
------GSFWAL--------HP-------------------------M------------
-CGDMFE-----
>CTELG00000019335.1/12-98
QKPPY-------------------------------------------------SYIALT
AMAIQTA--PDKMMTLSEIYKFIMDRFPYY-----------R-------DNT-P------
----RWQNS--LRHNLSFNDC----FIKIP-RR-----PDR------------PGK----
------GSYWAL--------HP-------------------------S------------
-CGDMFE-----
>Lluy_FUN_031859-T1/12-98
QKPPY-------------------------------------------------SYIALT
AMAIQAA--PDKMMTLNEIYKFITDRFPYY-----------R-------ENK-Q------
----RWQNS--LRHNLSFNDC----FIKIP-RR-----PDR------------PGK----
------GSYWAL--------HP-------------------------F------------
-CGDMFE-----
>PE_Scaf444_20.5/12-98
QKPPY-------------------------------------------------SYIALT
AMAIQAA--PDKMMTLNEIYKFITDRFPYY-----------R-------ENK-Q------
----RWQNS--LRHNLSFNDC----FIKIP-RR-----PDR------------PGK----
------GSYWAL--------HP-------------------------F------------
-CGDMFE-----
>HelroP156792/12-98 pep supercontig:Helro1:HELROscaffold_19:981738:990218:-1 gene:HelroG156792 transcript:HelroT156792 gene_biotype:protein_coding transcript_biotype:protein_coding
QKPPY-------------------------------------------------SYIALT
AMAIQSS--RDKIMTLSEIYQFIMDRFPYY-----------R-------ENT-Q------
----RWQNS--LRHNLSFNDC----FVKLP-RR-----PDR------------PGK----
------GSYWTL--------HP-------------------------Q------------
-CGDMFE-----
>Nematostella_vectensis_FoxB/12-98
AKPPY-------------------------------------------------SYISLT
AMAIQSS--PQKMLSLSEIYQFIMDHFPFY-----------R-------DNT-Q------
----RWQNS--LRHNLSFNDC----FVKIP-RR-----PDQ------------PGK----
------GSLWAL--------HP-------------------------D------------
-CGTMFE-----
>Hhal_XP_024215669.1_foxB/12-98
QKPPY-------------------------------------------------SYISLT
AMAIWSS--PDKMLPLADIYRFISDRFPYY-----------R-------RNT-Q------
----RWQNS--LRHNLSFNDC----FVKIP-RR-----PDR------------PGK----
------GAYWTL--------HP-------------------------A------------
-ALDMFE-----
>OFUSG21527.1_FoxA/130-216
AKPPY-------------------------------------------------SYISLI
TMAIQQS--PNKMCTLSEIYQFIMDLFPFY-----------R-------QNQ-Q------
----RWQNS--IRHSLSFNDC----FVKVP-RT-----PDR------------PGK----
------GSYWTL--------HP-------------------------D------------
-SGNMFE-----
>Novocrania_anomala_FoxA/141-227
AKPPY-------------------------------------------------SYISLI
TMSIQQS--PNKMCTLSEIYQFIMDLFPFY-----------R-------QNQ-Q------
----RWQNS--IRHSLSFNDC----FVKVP-RT-----PDR------------PGK----
------GSYWTL--------HP-------------------------D------------
-SGNMFE-----
>Membranipora_membranacea_FoxA/122-208
AKPPY-------------------------------------------------SYISLI
TMSIQQS--PNKMCTLSEIYQFIMDLFPFY-----------R-------QNQ-Q------
----RWQNS--IRHSLSFNDC----FVKVP-RT-----PDR------------PGK----
------GSYWTL--------HP-------------------------D------------
-SGNMFE-----
>Lottia_gigantea_FoxA/148-234
AKPPY-------------------------------------------------SYISLI
TMAIQQS--PNKMCTLSEIYQFIMDLFPFY-----------R-------QNQ-Q------
----RWQNS--IRHSLSFNDC----FVKVP-RT-----PDR------------PGK----
------GSYWAL--------HP-------------------------D------------
-SGNMFE-----
>Terebratalia_transversa_FoxA/136-222
AKPPY-------------------------------------------------SYISLI
TMAIQQS--PNKMCTLSEIYQFIMDLFPFY-----------R-------QNQ-Q------
----RWQNS--IRHSLSFNDC----FCKVP-RT-----PDR------------PGK----
------GSYWTL--------HP-------------------------D------------
-SGNMFE-----
>Lineus_ruber_FoxA/175-261
AKPPY-------------------------------------------------SYISLI
TMAIQQA--PSKMCTLSEIYQFIMDLFPFY-----------R-------QNQ-Q------
----RWQNS--IRHSLSFNDC----FVKVP-RT-----PDR------------PGK----
------GSYWTL--------HP-------------------------D------------
-SGNMFE-----
>CTELG00000012540.1/172-258
AKPPY-------------------------------------------------SYISLI
TMAIQNS--PNKMCTLSEIYQFIMDLFPFY-----------R-------QNQ-Q------
----RWQNS--IRHSLSFNDC----FVKVP-RS-----PDR------------PGK----
------GSYWTL--------HP-------------------------D------------
-SGNMFE-----
>Lluy_FUN_029846-T1/129-215
AKPPY-------------------------------------------------SYISLI
TMSIQNS--PSKMCTLNEIYQFIMDLFPFY-----------R-------QNQ-Q------
----RWQNS--IRHSLSFNDC----FVKVP-RS-----PER------------PGK----
------GSYWTL--------HP-------------------------D------------
-SGNMFE-----
>PE_Scaf1949_4.4/106-192
AKPPY-------------------------------------------------SYISLI
TMSIQNS--PNKMCTLNEIYQFIMDLFPFY-----------R-------QNQ-Q------
----RWQNS--IRHSLSFNDC----FVKVP-RS-----PER------------PGK----
------GSYWTL--------HP-------------------------D------------
-SGNMFE-----
>gnl|Pdu_trscr_assembly_1|1408/102-188
AKPPY-------------------------------------------------SYISLI
TMAIQQS--PNKMCTLAEIYQFIMDLFPYY-----------R-------QNQ-Q------
----RWQNS--IRHSLSFNDC----FVKVP-RS-----PDK------------PGK----
------GSYWTL--------HP-------------------------D------------
-SGNMFE-----
>Crepidula_fornicata_FoxA/110-196
AKPPY-------------------------------------------------SYISLI
TMAIQQS--HSKMCTLSEIYQFIMDLFPFY-----------R-------QNQ-Q------
----RWQNS--IRHSLSFNDC----FVKVP-RT-----PDR------------PGK----
------GSYWAL--------HP-------------------------D------------
-SGNMFE-----
>DgyrT13328/127-213
AKPPY-------------------------------------------------SYISLI
TMAIQQS--HNKMCTLSEIYQFIMDLFPFY-----------R-------QNQ-Q------
----RWQNS--IRHSLSFNDC----FVKVP-RS-----PDR------------PGK----
------GSYWTL--------HP-------------------------D------------
-SGNMFE-----
>Saccoglossus_kowalevskii_FoxA/126-212
AKPPY-------------------------------------------------SYISLI
TMAIQSS--PNKMVTLSDIYQFIMDLFPFY-----------R-------QNQ-Q------
----RWQNS--IRHSLSFNDC----FLKVP-RT-----PDR------------PGK----
------GSFWTL--------HP-------------------------D------------
-SGNMFE-----
>Ekan_FoxA/157-243
AKPPY-------------------------------------------------SYISLI
TMAIQQS--PTKMLTLSDIYQFIMDLFPFY-----------R-------QNQ-Q------
----RWQNS--IRHSLSFNDC----FVKVP-RT-----PDK------------PGK----
------GSFWTL--------HP-------------------------D------------
-SGNMFE-----
>Strongylocentrotus_purpuratus_FoxA/143-229
AKPPY-------------------------------------------------SYISLI
TMAIQQS--PQKMVTLSDIYQFIMDLFPFY-----------R-------QNQ-Q------
----RWQNS--IRHSLSFNDC----FVKVP-RT-----PDR------------PGK----
------GSFWTL--------HP-------------------------D------------
-AGNMFE-----
>Hhal_XP_014277057.1_foxA/137-223
AKPPY-------------------------------------------------SYISLI
TMAIQNS--PSKMLTLSEIYQFIMDLFPFY-----------R-------QNQ-Q------
----RWQNS--IRHSLSFNDC----FVKVP-RT-----PDK------------PGK----
------GSFWTL--------HP-------------------------E------------
-SGNMFE-----
>Danio_rerio_FoxA2/150-236
AKPPY-------------------------------------------------SYISLI
TMAIQQS--PSKMLTLSEIYQWIMDLFPFY-----------R-------QNQ-Q------
----RWQNS--IRHSLSFNDC----FLKVP-RS-----PDK------------PGK----
------GSFWTL--------HP-------------------------D------------
-SGNMFE-----
>Branchiostoma_lanceolatum_FoxA/A/110-196
AKPPY-------------------------------------------------SYISLI
TMSIQSS--PNKMVTLAEIYQFIMDLFPYY-----------R-------QNQ-Q------
----RWQNS--IRHSLSFNDC----FVKVP-RT-----PDR------------PGK----
------GSYWTL--------HP-------------------------E------------
-AGNMFE-----
>Lluy_FUN_029847-T1/205-291
AKPPY-------------------------------------------------SYISLI
TMAIQQS--PSKMCTLNEIYQFIMELFPFY-----------R-------QNQ-Q------
----RWQNS--IRHSLSFNDC----FLKVA-RS-----PER------------PGK----
------GSYWTL--------HP-------------------------D------------
-AGNMFQ-----
>PE_Scaf1949_4.1/215-301
AKPPY-------------------------------------------------SYISLI
TMAIQQS--PSKMCTLNEIYQFIMDLFPFY-----------R-------QNQ-Q------
----RWQNS--IRHSLSFNDC----FLKVA-RS-----PER------------PGK----
------GSYWTL--------HP-------------------------D------------
-AGNMFQ-----
>Branchiostoma_lanceolatum_FoxA/B/149-235
AKPPY-------------------------------------------------SYIALI
TMAVQSS--PNKMVTLSEIYQFIMDLFPFY-----------R-------QNQ-Q------
----RWQNS--IRHSLSFNDC----FVKVQ-RT-----PDR------------PGK----
------GSYWTL--------HP-------------------------N------------
-AHSMFE-----
>Eand_GWHPACBE006321	mRNA=GWHTACBE006321	Gene=GWHGACBE006321	Position=GWHACBE00000002:/156-242 89780166-89781986: -	Frame=0	OriID=evm.model.Chr02.2471	OriTrascriptID=evm.model.Chr02.2471	OriGeneID=evm.TU.Chr02.2471	OriSeqID=Chr02
AKPPY-------------------------------------------------SYISLI
TWAIQNS--KAKMCTLNEIYQIIMELFPFY-----------R-------QNQ-Q------
----RWQNS--IRHSLSFNDC----FVKVP-RS-----ADR------------PGK----
------GSYWTL--------HP-------------------------D------------
-SGNMFE-----
>Eand_GWHPACBE003177	mRNA=GWHTACBE003177	Gene=GWHGACBE003177	Position=GWHACBE00000001:/111-197 132743050-132744630: +	Frame=0	OriID=evm.model.Chr01.3177	OriTrascriptID=evm.model.Chr01.3177	OriGeneID=evm.TU.Chr01.3177	OriSeqID=Chr01
AKPPY-------------------------------------------------SYISLI
TLAIQNS--PIKMVTLNEIYQMIINFFPYY-----------R-------QNQ-Q------
----RWQNS--IRHSLSFNDC----FVKVP-RS-----ADR------------PGK----
------GSYWTL--------HP-------------------------D------------
-SGNMFE-----
>Eand_GWHPACBE030101	mRNA=GWHTACBE030101	Gene=GWHGACBE030101	Position=GWHACBE00001134:/111-197 9632-11218: -	Frame=0	OriID=evm.model.ctg3603.1	OriTrascriptID=evm.model.ctg3603.1	OriGeneID=evm.TU.ctg3603.1	OriSeqID=ctg3603
AKPPY-------------------------------------------------SYISLI
TLAIQNS--PIKMVTLNEIYQMIINFFPYY-----------R-------QNQ-Q------
----RWQNS--IRHSLSFNDC----FVKVP-RS-----ADR------------PGK----
------GSYWTL--------HP-------------------------D------------
-SGNMFE-----
>HelroP147202/6-92 pep supercontig:Helro1:HELROscaffold_70:218108:218763:1 gene:HelroG147202 transcript:HelroT147202 gene_biotype:protein_coding transcript_biotype:protein_coding
TKPPY-------------------------------------------------SYISLI
TWAIQSS--PSKMCTLNEIYSMITELFPFY-----------R-------QNQ-Q------
----RWQNS--IRHSLSFNDC----FVKVS-RS-----PDR------------PGK----
------GSYWTL--------HP-------------------------N------------
-SGNMFE-----
>Eand_GWHPACBE022400	mRNA=GWHTACBE022400	Gene=GWHGACBE022400	Position=GWHACBE00000008:/155-241 59473040-59474917: +	Frame=0	OriID=evm.model.Chr08.1724	OriTrascriptID=evm.model.Chr08.1724	OriGeneID=evm.TU.Chr08.1724	OriSeqID=Chr08
AKPPY-------------------------------------------------SYISLI
TMAIQSS--THKMCTLSEIYQFIMDQFPFY-----------R-------QSQ-Q------
----RWQNS--IRHSLSFNDC----FVKVS-RS-----ADR------------PGK----
------GSYWTL--------HP-------------------------D------------
-SGSMFD-----
>Eand_GWHPACBE022573	mRNA=GWHTACBE022573	Gene=GWHGACBE022573	Position=GWHACBE00000008:/155-241 64820567-64822438: +	Frame=0	OriID=evm.model.Chr08.1897	OriTrascriptID=evm.model.Chr08.1897	OriGeneID=evm.TU.Chr08.1897	OriSeqID=Chr08
AKPPY-------------------------------------------------SYISLI
TMAIQSS--THKMCTLSEIYQFIMDQFPFY-----------R-------QSQ-Q------
----RWQNS--IRHSLSFNDC----FVKVS-RS-----ADR------------PGK----
------GSYWTL--------HP-------------------------D------------
-SGSMFD-----
>Eand_GWHPACBE002923	mRNA=GWHTACBE002923	Gene=GWHGACBE002923	Position=GWHACBE00000001:/131-217 123033056-123034648: -	Frame=0	OriID=evm.model.Chr01.2923	OriTrascriptID=evm.model.Chr01.2923	OriGeneID=evm.TU.Chr01.2923	OriSeqID=Chr01
AKPPY-------------------------------------------------SYISLI
TMAIDAS--PNKMCTLNEVYQFIMDNYPFY-----------R-------QNQ-Q------
----RWQNS--IRHSLSFNDC----FVKVS-RT-----SDR------------PGK----
------GSYWTL--------HP-------------------------D------------
-SHNMFE-----
>Eand_GWHPACBE030130	mRNA=GWHTACBE030130	Gene=GWHGACBE030130	Position=GWHACBE00001161:/107-193 35786-35963, 36037-36785: +	Frame=0	OriID=evm.model.ctg3646.1	OriTrascriptID=evm.model.ctg3646.1	OriGeneID=evm.TU.ctg3646.1	OriSeqID=ctg
AKPPY-------------------------------------------------SYISLI
TMAIDAS--PNKMCTLNEVYQFIMDNYPFY-----------R-------QNQ-Q------
----RWQNS--IRHSLSFNDC----FVKVS-RT-----SDR------------PGK----
------GSYWTL--------HP-------------------------D------------
-SHNMFE-----
>HelroP137725/6-92 pep supercontig:Helro1:HELROscaffold_3:2174201:2174512:-1 gene:HelroG137725 transcript:HelroT137725 gene_biotype:protein_coding transcript_biotype:protein_coding
SKPPY-------------------------------------------------SYISLI
TLALTSS--PNKMCTLNEIYQFIMDNYPFY-----------R-------QNQ-Q------
----RWQNS--IRHSLSFNDC----FVKVT-RQ-----ADK------------PGK----
------GSYWAL--------HP-------------------------D------------
-SHNMFE-----
>Danio_rerio_FoxA/100-186
AKPPY-------------------------------------------------SYISLI
CMAIQQS--PAKRLTLNEIYDWIRQLFPYY-----------R-------QNQ-Q------
----RWQNS--IRHSLSFNDC----FVRVP-RS-----PDS------------PGK----
------GSYWAL--------HP-------------------------D------------
-SGNMFE-----
>OFUSG09642.1_FoxAB-a/224-310
DKPPY-------------------------------------------------SYIALI
TMALESS--TNGMMTLNEIYAWIMGRFPYF-----------K-------NDQ-K------
----RWQNS--IRHNLSLNDC----FTRIP-RP-----PGT------------PGK----
------GNYWAL--------HP-------------------------E------------
-CKDMFG-----
>OFUSG09693.1_FoxAB-b/145-231
VKPPY-------------------------------------------------SYIALI
TMAVESS--PNGMMTLNEIYAFIMNRFPYF-----------K-------DNQ-Q------
----RWQNS--IRHNLSLNDC----FVKIP-RA-----PGR------------PGK----
------GNYWAL--------HP-------------------------A------------
-CTDMFG-----
>CTELG00000007341.1/110-196
VKPPY-------------------------------------------------SYIALI
TMSLESS--TSGMMTLNEIYAFIMKRFPYF-----------K-------DNQ-Q------
----RWQNS--IRHNLSLNDC----FLKIP-RA-----PGR------------PGK----
------GNYWAL--------HP-------------------------S------------
-CGDMFA-----
>Crassostrea_gigas_FoxB1/77-163
VKPPY-------------------------------------------------SYIALI
TMSIESS--TSGMMTLNEIYAFIMNRFPYF-----------K-------DNQ-Q------
----RWQNS--IRHNLSLNDC----FVKIP-RA-----PGR------------PGK----
------GNYWAL--------HP-------------------------G------------
-CGDMFG-----
>Lingula_unguis_FoxB2/102-188
VKPPY-------------------------------------------------SYIALI
TMALESS--SAGMMTLNEIYAFIMNRFPYF-----------R-------ENQ-Q------
----RWQNS--IRHNLSLNDC----FVKIP-RA-----PGR------------PGK----
------GNYWAL--------HP-------------------------A------------
-AGDMFS-----
>Crepidula_fornicata_FoxB1/40-126
VKPPY-------------------------------------------------SYIALI
TMAIESS--PSGMMTLNDIYSFIMSRFPYF-----------K-------DHQ-Q------
----RWQNS--IRHNLSLNDC----FVKVP-RA-----PGR------------PGK----
------GNYWAL--------HP-------------------------H------------
-CGDMFG-----
>PE_Scaf10803_2.4/138-224
VKPPY-------------------------------------------------SYIALI
TMALESS--TAGMMTLNDIYGFIMDRFPYF-----------K-------ENQ-Q------
----RWQNS--IRHNLSLNDC----FVKIS-RA-----PGR------------PGK----
------GNYWAL--------HP-------------------------G------------
-CGDMFA-----
>Lluy_FUN_004806-T1/112-198
VKPPY-------------------------------------------------SYIALI
TMALESS--TTGMMTLNDIYGFITDRFPYF-----------K-------ENQ-Q------
----RWQNS--IRHNLSLNDC----FVKIS-RA-----PGR------------PGK----
------GNYWAL--------HP-------------------------G------------
-CGDMFA-----
>DgyrT11267/33-119
VKPPY-------------------------------------------------SYIALI
TMAIESA--KDGMMTLNQIYSYIMKRFPYF-----------K-------ENQ-Q------
----RWQNS--IRHNLSLNDC----FVKVP-RR-----PGH------------PGK----
------GNYWAL--------HP-------------------------K------------
-CGDMFS-----
>Saccoglossus_kowalevskii_FoxA/B/77-163
VKPPY-------------------------------------------------SYIALI
AMSLENA--QDGMLTLNEVYEFIMNKFPYF-----------R-------ENQ-Q------
----RWQNS--IRHNLSLNDC----FVKIP-RA-----PGR------------AGK----
------GNYWAL--------HP-------------------------A------------
-ARDMFA-----
>Sben_mRNA25258/1-75
------------------------------------------------------------
-MALESN--PGGCMTLNDIYSYIMKRFPYY-----------R-------RNQ-Q------
----RWQNS--IRHNLSLNDC----FVKVP-RA-----PGR------------PGK----
------GNLWAL--------HP-------------------------N------------
-CGDMFA-----
>Eand_GWHPACBE010832	mRNA=GWHTACBE010832	Gene=GWHGACBE010832	Position=GWHACBE00000004:/140-226 11660684-11660733, 11663462-11663580, 11671716-11673505: -	Frame=0	OriID=evm.model.Chr04.217	OriTrascriptID=evm.model.Chr04.217	OriGeneI
SKPPL-------------------------------------------------SYISLI
TMAIQNS--EQRMCTLNKIYSFIVTQYPYY-----------R-------NNQ-K------
----QWQNS--IRHCLSFNDC----FVKIS-RG-----TDK------------PGK----
------GSYWTL--------HP-------------------------D------------
-AENMFQ-----
>HelroP93421/255-341 pep supercontig:Helro1:HELROscaffold_1:8492180:8494511:1 gene:HelroG93421 transcript:HelroT93421 gene_biotype:protein_coding transcript_biotype:protein_coding
PKPPY-------------------------------------------------SYISLI
AMAISSF--PDKMCTLHDIYAIISNNFPYY-----------R-------SNQ-K------
----RWQNS--IRHSLSFNDC----FVKVN-RT-----ADR------------PGK----
------GCLWTL--------HP-------------------------K------------
-AGNMFN-----
>Eand_GWHPACBE009613	mRNA=GWHTACBE009613	Gene=GWHGACBE009613	Position=GWHACBE00000003:/87-185 99113248-99114452, 99115861-99115951, 99117810-99117842: -	Frame=0	OriID=evm.model.Chr03.2156	OriTrascriptID=evm.model.Chr03.2156	OriGene
AKPPL-------------------------------------------------SYISMI
VMAIQNS--PTRMCTLNEIYQFIMDNFPYY-----------R-------QQQ-R------
----RWQNS--IRHSLSFNDC----FVKLT-RP-----PTDDTHGHSSSSSSCSGK----
------GGYWTL--------HS-------------------------Q------------
-SGSMFD-----
>Hhal_XP_014287815.1_foxL1/48-136
EKPPY-------------------------------------------------SYIALI
AMAISSS--PERRLTLRGIYRYILERFPYY-----------R-------ENQ-Q------
----GWQNS--IRHNLSLNDF----FIKVP-RE-----RGE-----------GGGK----
------GSYWTL--------DPV------------------------A------------
-AANMFE-----
>OFUSG23111.1_FoxQ1/113-200
PKPPY-------------------------------------------------SYIALI
AMAIEDS--PKKRLTLSEINDYLMKKFDFF-----------R-------GAY-T------
----GWRNS--IRHNLSLNEC----FTKVL-RD-----PGR-----------PWGK----
------DNYWMI--------NP-------------------------N------------
-SDYTFA-----
>Branchiostoma_floridae_FoxQ1/97-184
PKPPF-------------------------------------------------SYIALI
AMAIRDS--PNNRLTLAEINDYLMKKFEFF-----------R-------GPY-T------
----GWRNS--VRHNLSLNEC----FTKVL-RD-----PSR-----------PWGK----
------DNYWTI--------NP-------------------------N------------
-SEYTFA-----
>CTELG00000005325.1/37-124
PKPPY-------------------------------------------------SYIALI
AMAINEA--PNKRLTLSEINEYLMKRFEFF-----------R-------GSY-T------
----GWRNS--IRHNLSLNEC----FIKVL-RD-----PSR-----------PWGK----
------DNYWKI--------NP-------------------------N------------
-SEYTFA-----
>Lluy_FUN_002699-T1/64-151
PKPPY-------------------------------------------------SYIALI
AMAIQDS--PTKKLTLSEINEYLRKRFDFF-----------N-------GDY-T------
----GWRNS--IRHNLSLNEC----FTKVL-RD-----PAR-----------PWGK----
------DNYWTI--------NP-------------------------S------------
-SEYTFA-----
>PE_Scaf3830_1.4/45-132
PKPPY-------------------------------------------------SYIALI
AMAIQDS--PTKKLTLSEINEYLRKRFDFF-----------N-------GDY-T------
----GWRNS--IRHNLSLNEC----FTKVL-RD-----PAR-----------PWGK----
------DNYWTI--------NP-------------------------T------------
-SEYTFA-----
>Strongylocentrotus_purpuratus_FoxQ1/120-207
PKPPF-------------------------------------------------SYIALI
AMAIRDS--GHGKLTLAEINEYLMKKFPFF-----------R-------GSY-T------
----GWRNS--VRHNLSLNEC----FRKIL-RD-----PSR-----------PWGK----
------DNYWTI--------NE-------------------------S------------
-SEYTFA-----
>Ekan_FoxQ1/76-163
PKPPY-------------------------------------------------SYIALI
AMAIKDS--QTGRLTLAEINEYLMRKFPFF-----------R-------GEY-T------
----GWRNS--VRHNLSLNEC----FQKVL-RD-----PNR-----------PWGK----
------DNYWII--------NE-------------------------S------------
-SEYTFA-----
>Danio_rerio_FoxQ1/44-131
PKPPY-------------------------------------------------SYIALI
AMAIRDS--NTGRLTLAEINEYLMKKFPFF-----------R-------GSY-T------
----GWRNS--VRHNLSLNDC----FLKVL-RD-----PSR-----------PWGK----
------DNYWML--------NP-------------------------H------------
-SEYTFA-----
>Homo_sapiens_FoxQ1/118-205
PKPPY-------------------------------------------------SYIALI
AMAIRDS--AGGRLTLAEINEYLMGKFPFF-----------R-------GSY-T------
----GWRNS--VRHNLSLNDC----FVKVL-RD-----PSR-----------PWGK----
------DNYWML--------NP-------------------------N------------
-SEYTFA-----
>Mus_muculus_FoxQ1/114-201
PKPPY-------------------------------------------------SYIALI
AMAIRDS--AGGRLTLAEINEYLMGKFPFF-----------R-------GSY-T------
----GWRNS--VRHNLSLNDC----FVKVL-RD-----PSR-----------PWGK----
------DNYWML--------NP-------------------------N------------
-SEYTFA-----
>Nematostella_vectensis_FoxQ1/17-104
MKPPH-------------------------------------------------SYIALI
ATAILNS--PEKRLTLTEINEYLVKHYVFF-----------R-------GSY-Q------
----GWKNS--VRHNLSFNKC----FVKIL-RD-----PAR-----------PWGK----
------DNYWTV--------SS-------------------------L------------
-SDYLLS-----
>Owenia_fusiformis_FoxK_manually_curated/243-329
SKPPY-------------------------------------------------SYAQLI
VQAITSA--PDKQLTLSGIYTYITKNYPYY-----------R-------TAD-K------
----GWQNS--IRHNLSLNRY----FVKVP-RS-----QEE------------PGK----
------GSFWRI--------EP-------------------------A------------
-SEAKLT-----
>Lingula_unguis_FoxK2/246-332
SKPPY-------------------------------------------------SYAQLI
VQAITSA--PDKQLTLSGIYAYITKNYPYY-----------R-------TAD-K------
----GWQNS--IRHNLSLNRY----FVKVP-RS-----QEE------------PGK----
------GSFWRI--------DL-------------------------A------------
-SEAKLT-----
>Lingula_unguis_FoxK2_X1/246-332
SKPPY-------------------------------------------------SYAQLI
VQAITSA--PDKQLTLSGIYAYITKNYPYY-----------R-------TAD-K------
----GWQNS--IRHNLSLNRY----FVKVP-RS-----QEE------------PGK----
------GSFWRI--------DL-------------------------A------------
-SEAKLT-----
>Lottia_gigantea_FoxK1/2/237-323
SKPPF-------------------------------------------------SYAQLI
VQAITSA--PDKQLTLSGIYAFITKNYPYY-----------R-------TAD-K------
----GWQNS--IRHNLSLNRY----FVKVP-RS-----QEE------------PGK----
------GSFWRI--------DS-------------------------A------------
-SEGKLT-----
>gnl|Pdu_trscr_assembly_1|832/32-118
SKPPY-------------------------------------------------SYAQLI
VQAITSA--PDKQLTLSGIYAYITKNYPYY-----------R-------TAE-K------
----GWQNS--IRHNLSLNRY----FVKVP-RS-----QEE------------PGK----
------GSFWRI--------DP-------------------------V------------
-SETKLT-----
>Crassostrea_gigas_FoxK1/249-335
SKPPF-------------------------------------------------SYAQLI
VQAITSA--HDKQLTLSGIYTYITKNYPYY-----------R-------TAD-K------
----GWQNS--IRHNLSLNRY----FVKVP-RS-----QDE------------PGK----
------GSFWRI--------DP-------------------------A------------
-SEAKLT-----
>CTELG00000009729.1/253-339
SKPPY-------------------------------------------------SYAQLI
VQAITSA--PDRQLTLSGIYAYITKHYPYY-----------H-------SAD-K------
----GWQNS--IRHNLSLNRY----FVKVP-RS-----QEE------------PGK----
------GSFWRI--------DP-------------------------A------------
-SEAKLT-----
>Hhal_XP_014293014.1_foxK/264-350
TKPPY-------------------------------------------------SYAQLI
VQAVASA--PDKQLTLSGIYSYITKNYPYY-----------R-------TAD-K------
----GWQNS--IRHNLSLNRY----FIKVP-RS-----QEE------------PGK----
------GSFWRI--------DP-------------------------V------------
-SESKLI-----
>Tribolium_castaneum_FoxK1/270-356
SKPPY-------------------------------------------------SYAQLI
VQAIASA--PDKQLTLSGIYSYITKHYPYY-----------R-------TAD-K------
----GWQNS--IRHNLSLNRY----FIKVP-RS-----QEE------------PGK----
------GSFWRI--------DP-------------------------Q------------
-SESKLI-----
>Lluy_FUN_033470-T1/241-327
AKPPF-------------------------------------------------SYAQLI
VQAITSA--QDKQLTLSGIYAYITKNYPFY-----------R-------TAD-K------
----GWQNS--IRHNLSLNRY----FVKVA-RS-----QEE------------PGK----
------GSFWRI--------DP-------------------------A------------
-TEAKLT-----
>PE_Scaf1480_0.5/245-331
AKPPF-------------------------------------------------SYAQLI
VQAITSA--PDKQLTLSGIYAYITKNYPFY-----------R-------TAD-K------
----GWQNS--IRHNLSLNRY----FVKVA-RS-----QEE------------PGK----
------GSFWRI--------DP-------------------------A------------
-TEAKLT-----
>Danio_rerio_FoxK2/203-289
SKPPY-------------------------------------------------SYAQLI
VQAITMA--PDKQLTLNGIYTHITKNYPYY-----------R-------TAD-K------
----GWQNS--IRHNLSLNRY----FIKVA-RS-----QEE------------PGK----
------GSFWRI--------DP-------------------------S------------
-SEGKLM-----
>Homo_sapiens_FoxK2/257-343
SKPPY-------------------------------------------------SYAQLI
VQAITMA--PDKQLTLNGIYTHITKNYPYY-----------R-------TAD-K------
----GWQNS--IRHNLSLNRY----FIKVP-RS-----QEE------------PGK----
------GSFWRI--------DP-------------------------A------------
-SESKLI-----
>Mus_muculus_FoxK2/248-334
SKPPY-------------------------------------------------SYAQLI
VQAITMA--PDKQLTLNGIYTHITKNYPYY-----------R-------TAD-K------
----GWQNS--IRHNLSLNRY----FIKVP-RS-----QEE------------PGK----
------GSFWRI--------DP-------------------------A------------
-SESKLV-----
>Danio_rerio_FoxK1/257-343
SKPPY-------------------------------------------------SYAQLI
VQAISSA--QDRQLTLSGIYAHITKHYPYY-----------R-------TAD-K------
----GWQNS--IRHNLSLNRY----FIKVP-RS-----QEE------------PGK----
------GSFWRV--------DP-------------------------S------------
-SEAKLV-----
>Homo_sapiens_FoxK1/304-390
SKPPF-------------------------------------------------SYAQLI
VQAISSA--QDRQLTLSGIYAHITKHYPYY-----------R-------TAD-K------
----GWQNS--IRHNLSLNRY----FIKVP-RS-----QEE------------PGK----
------GSFWRI--------DP-------------------------A------------
-SEAKLV-----
>Mus_muculus_FoxK1/290-376
SKPPY-------------------------------------------------SYAQLI
VQAISSA--QDRQLTLSGIYAHITKHYPYY-----------R-------TAD-K------
----GWQNS--IRHNLSLNRY----FIKVP-RS-----QEE------------PGK----
------GSFWRI--------DP-------------------------A------------
-SEAKLV-----
>Ekan_FoxK/237-323
TKPPY-------------------------------------------------SYAQLI
VQAISSA--IDKQLTLSGIYSYITKNYPYY-----------R-------TAD-K------
----GWQNS--IRHNLSLNRY----FVKVP-RS-----QEE------------PGK----
------GSFWRI--------DS-------------------------I------------
-SEPKLV-----
>Sben_mRNA5501/251-337
QKPPY-------------------------------------------------SYAQLI
VQAITSA--PDRQLTLSGIYHYITKNYPYY-----------R-------SIE-K------
----GWQNS--IRHNLSLNRY----FIKVP-RS-----QEE------------PGK----
------GSFWRI--------DP-------------------------A------------
-SESKLT-----
>Saccoglossus_kowalevskii_FoxK/147-233
SKPPY-------------------------------------------------SYAQLI
VQAIISA--QDKQLTLSGIYCHIMKNYPYY-----------R-------SAD-K------
----GWQNS--IRHNLSLNRY----FIKVP-RS-----QEE------------PGK----
------GSFWRL--------DP-------------------------A------------
-SEAKLT-----
>DgyrT14591/215-301
SKPPY-------------------------------------------------SYAQLI
VQAISSA--ADKQLTLSGIYAYITKNYPYY-----------R-------TAD-K------
----GWQNS--IRHNLSLNRY----FIKVA-RN-----QDE------------PGK----
------GSFWRI--------DP-------------------------S------------
-SETKLV-----
>Strongylocentrotus_purpuratus_FoxK/255-341
TKPPX-------------------------------------------------SYAQLI
VQAIMSA--QXKQLTLSGIYSYITKTYPYY-----------R-------TAD-K------
----GWQNS--IRHNLSLNRY----FIKVP-RS-----QEE------------PGK----
------GSFWRL--------DP-------------------------G------------
-SEAKLM-----
>Eand_GWHPACBE020719	mRNA=GWHTACBE020719	Gene=GWHGACBE020719	Position=GWHACBE00000008:/265-351 1785774-1786067, 1787681-1788402, 1792121-1792351, 1793716-1793939, 1795180-1795373, 1795736-1796066, 1797307-1797516, 1805018-1805409:
SKPPY-------------------------------------------------SYAQLI
VQAITSH--PDRQLTLSGIYAYISRNYPYY-----------R-------ASD-K------
----GWQNS--IRHNLSLNRF----FVKVP-RS-----QEE------------PGK----
------GSFWRI--------DS-------------------------G------------
-SEGKLM-----
>DgyrT15975/78-164
GKPPY-------------------------------------------------SYAQLI
VQAIASS--TDRQLTLAGIYAYISKNYPYY-----------R-------SSD-K------
----GWQNS--IRHNLSLNRY----FVKVP-RA-----QDE------------PGK----
------GSFWRV--------DP-------------------------N------------
-SEEKLF-----
>HelroP74778/18-104 pep supercontig:Helro1:HELROscaffold_15:3397932:3400336:1 gene:HelroG74778 transcript:HelroT74778 gene_biotype:protein_coding transcript_biotype:protein_coding
IKPPY-------------------------------------------------SYAQLI
VQAISSQ--DDRQLTLSGIYAYISKHYPYY-----------R-------PSD-K------
----GWQNS--IRHNLSLNRF----FMKVP-RS-----QEE------------PGK----
------GSFWKI--------EP-------------------------T------------
-SENKLI-----
>Eand_GWHPACBE020461	mRNA=GWHTACBE020461	Gene=GWHGACBE020461	Position=GWHACBE00000007:/231-317 80289109-80289216, 80290791-80291056, 80291647-80291865, 80292793-80292995, 80294675-80294877, 80296088-80296403, 80299216-80299386, 803
TKPPF-------------------------------------------------SYAQLI
VQAISAQ--KDKQLTLSGIYAYISKKYPYY-----------Q-------SHE-K------
----GWQNS--IRHNLSLNRY----FLKVP-RA-----QEE------------SGK----
------GSFWRI--------DP-------------------------D------------
-SEASLL-----
>HelroP77530/95-181 pep supercontig:Helro1:HELROscaffold_20:2558093:2559028:-1 gene:HelroG77530 transcript:HelroT77530 gene_biotype:protein_coding transcript_biotype:protein_coding
TKPPY-------------------------------------------------SYAQLI
VQAISSQ--VDRQLTLSGIYNYITKRYPFY-----------R-------HGD-K------
----GWQNS--IRHNLSLNRY----FVKVP-RA-----QEE------------AGK----
------GCFWRI--------DP-------------------------S------------
-SETVLM-----
>Lottia_gigantea_FoxE/186-272
GKPPY-------------------------------------------------SYIALI
SMAIANS--PERKLTLHEIYSFITDRFPYY-----------RD----H-PNS-K------
----GWRGS--IRHNLALNDC----FMKLD-RK-----PGM--------------K----
------GHQWAI--------DP-------------------------E------------
-YEDMFD-----
>Crassostrea_gigas_FoxE1/108-194
GKPPY-------------------------------------------------SYIALI
SMAICNA--EDRKMTLHDIYKFIMEKFPYY-----------RD----H-PNA-K------
----GWKGS--IRHNLALNEC----FIKLP-RR-----SGM--------------K----
------GHDWAI--------NP-------------------------D------------
-YEDMFD-----
>CTELG00000015718.1/179-262
GKPPY-------------------------------------------------SYIALI
CMSIANS--PSKKATLREIIDSIQERFPYY-----------R--------KS-T------
----KWHGS--IRHNLTLNDC----FVKMP-RR-----AGD--------------K----
------GCPWAI--------DP-------------------------N------------
-FDDMFD-----
>Lluy_FUN_034486-T1/148-275
GKPPYSY-IA-MICVSVCSYIAMICVSVCSYIATIGVSVCSYIAM---ICVSVCSYIAMI
CMAIANS--PESRCTLREIIEYIETRFPYY-----------C--------RD-K------
----KWHGS--IRHNLTLNDC----FVKQA-RR-----PGD--------------K----
------GCPWSI--------DP-------------------------E------------
-FEDMFD-----
>PE_Scaf12522_15.7/148-231
GKPPY-------------------------------------------------SYIAMI
CMAIANS--PESRCTLREIIEYIETRFPYY-----------C--------RD-K------
----KWHGS--IRHNLTLNDC----FVKQA-RR-----PGD--------------K----
------GCPWSI--------DP-------------------------Q------------
-FEDMFD-----
>DgyrT13826/95-178
GKPPY-------------------------------------------------SYIALI
CMAISNT--PNRCATLREIIEFIETKFPFY-----------K--------RN-T------
----RWHGS--IRHNLTLNDC----FVKLA-RR-----PGD--------------K----
------GHPWSI--------DP-------------------------Q------------
-FEDMFD-----
>OFUSG10613.1_FoxJ1/122-208
VKPPY-------------------------------------------------SYATLI
CMAMKET--RKTKITLASIYNWITENFMYY-----------R-------MAD-P------
----SWQNS--IRHNLSLNKC----FQKVP-RR-----KDE------------PGK----
------GGFWRI--------NP-------------------------E------------
-YNDMLE-----
>Crassostrea_gigas_FoxJ1/a/1-75
------------------------------------------------------------
-MAMKET--KKSKITLSAIYNWITDNFMYY-----------R-------LAD-P------
----SWQNS--IRHNLSLNKC----FQKVP-RR-----KDE------------PGK----
------GGFWRI--------NP-------------------------E------------
-YNDMIE-----
>Lottia_gigantea_FoxJ1/137-223
VKPPY-------------------------------------------------SYATLI
GMAMKET--QKQKITLSAIYNWITDNFMYY-----------R-------MAD-P------
----SWQNS--IRHNLSLNKC----FEKVP-RR-----KDE------------PGK----
------GGFWRI--------NP-------------------------E------------
-FSDMLE-----
>CTELG00000024417.1/134-220
VKPPY-------------------------------------------------SYATLI
CMAMKES--KKNKVTLSGIYNWITENFMYY-----------R-------MAD-P------
----SWQNS--IRHNLSLNKC----FQKVP-RR-----KDE------------PGK----
------GGFWRI--------NP-------------------------E------------
-YQDMFV-----
>DgyrT13781/123-209
VKPPY-------------------------------------------------SYATLI
CMAMKAS--KKNKITLSGIYSWITENYMYY-----------R-------VAD-P------
----SWQNS--IRHNLSLNKC----FQKVA-RR-----KDE------------PGK----
------GGFWKL--------NP-------------------------E------------
-YSDMFV-----
>gnl|Pdu_trscr_assembly_1|333134/18-104
VKPPF-------------------------------------------------SYATLI
CMAMKET--NRNKITLSGIYSWITENYMYY-----------R-------VAD-P------
----SWQNS--IRHNLSLNKC----FQKVP-RR-----KDE------------PGK----
------GGFWRI--------NP-------------------------E------------
-YSDMFE-----
>Lluy_FUN_019452-T1/143-229
VKPPY-------------------------------------------------SYATLI
CMAMRET--KTNKITLSGIYNWITENFVYY-----------R-------NAD-P------
----SWQNS--IRHNLSLNKC----FQKVA-RR-----KDE------------PGK----
------GGFWKI--------NP-------------------------E------------
-YSDMFV-----
>PE_Scaf10330_0.5/142-228
VKPPY-------------------------------------------------SYATLI
CMAMRET--KTNKITLSGIYNWITENFVYY-----------R-------NAD-P------
----SWQNS--IRHNLSLNKC----FQKVA-RR-----KDE------------PGK----
------GGFWKI--------NP-------------------------E------------
-YSDMFV-----
>Lingula_unguis_FoxJ1/b/123-209
VKPPY-------------------------------------------------SYATLI
CMAMKET--KKAKMTLSAIYNWITDNFMYY-----------R-------VAD-P------
----SWQNS--IRHNLSLNKC----FQKVP-RR-----KDE------------PGK----
------GGFWRI--------NP-------------------------D------------
-YNDQLV-----
>Sben_mRNA5840/1-75
------------------------------------------------------------
-MAMKET--KKNKITLAGIYNWITENFMYY-----------K-------VAE-P------
----SWQNS--IRHNLSLNKC----FQKVA-RR-----KDE------------PGK----
------GGFWRI--------NP-------------------------E------------
-YEDNFI-----
>Saccoglossus_kowalevskii_FoxJ/127-213
VKPPY-------------------------------------------------SYATLI
CMAMKET--KKNKITLSAIYKWIQDNFMYY-----------K-------VAE-P------
----SWQNS--IRHNLSLNKC----FTKVP-RR-----KDE------------PGK----
------GGFWKI--------DP-------------------------A------------
-HADVLE-----
>Branchiostoma_lanceolatum_FoxJ1/139-225
VKPPY-------------------------------------------------SYATLI
CMAMKET--KKSKITLSDIYKWIKTNFKYY-----------E-------MAE-P------
----SWQNS--IRHNLSLNKC----FTKVP-RS-----KNE------------PGK----
------GGFWKI--------DP-------------------------Q------------
-HADMIV-----
>Strongylocentrotus_purpuratus_FoxJ1/148-234
IKPPY-------------------------------------------------SYSTLI
WMAMKES--KKHKITLSSIYKWITENFKYY-----------Q-------VAD-P------
----SWQNS--IRHNLSLNKC----FQKVP-RK-----KDE------------PGK----
------GGFWRI--------DP-------------------------A------------
-HADELE-----
>Ekan_FoxJ2/31-117
VKPPF-------------------------------------------------SYATLI
CMAMKAN--KKNKMTLSSIYSWIQENFLFY-----------K-------MAD-P------
----SWQNS--IRHNLSLNKC----FIKVP-RR-----KDE------------PGK----
------GGFWRL--------DP-------------------------A------------
-YADSLV-----
>Ekan_FoxJ1/31-117
VKPPF-------------------------------------------------SYATLI
CMAMKAN--KKNKMTLSSIYSWIQENFLFY-----------K-------MAD-P------
----SWQNS--IRHNLSLNKC----FIKVP-RR-----KDE------------PGK----
------GGFWRL--------DP-------------------------A------------
-YADSLV-----
>Strigamia_maritima__FoxJ1/74-159
VKPPY-------------------------------------------------SYASLI
CMAMNAN---ANKMTLSSIYKWIRDNFLYY-----------R-------KAE-P------
----SWQNS--IRHNLSLNKC----FVKVA-RS-----KDE------------PGK----
------GGFWRL--------DP-------------------------A------------
-YADALV-----
>Nematostella_vectensis_FoxJ1/101-187
HKPPY-------------------------------------------------SYATLI
CMAMRDT--KRVKITLSAIYKWIKENFMFY-----------R-------VAD-P------
----TWQNS--IRHNLSLNKC----FVKVP-RK-----KDE------------PGK----
------GGFWRI--------DP-------------------------A------------
-YADMFV-----
>Danio_rerio_FoxJ1/b/138-224
VKPPY-------------------------------------------------SYATLI
CMAMQAS--NKTKITLSAIYSWITENFCYY-----------R-------YAE-P------
----SWQNS--IRHNLSLNKC----FMKVP-RQ-----KDE------------PGK----
------GGFWQI--------DP-------------------------Q------------
-YADMFV-----
>Homo_sapiens_FoxJ1/120-206
VKPPY-------------------------------------------------SYATLI
CMAMQAS--KATKITLSAIYKWITDNFCYF-----------R-------HAD-P------
----TWQNS--IRHNLSLNKC----FIKVP-RE-----KDE------------PGK----
------GGFWRI--------DP-------------------------Q------------
-YAERLL-----
>Mus_muculus_FoxJ1/120-206
VKPPY-------------------------------------------------SYATLI
CMAMQAS--KATKITLSAIYKWITDNFCYF-----------R-------HAD-P------
----TWQNS--IRHNLSLNKC----FIKVP-RE-----KDE------------PGK----
------GGFWRI--------DP-------------------------Q------------
-YAERLL-----
>Danio_rerio_FoxJ1/a/141-227
IKPPY-------------------------------------------------SYATLI
CMAMQAS--KKTKITLSCIYKWITDNFCYF-----------R-------HAD-P------
----TWQNS--IRHNLSLNKC----FIKVP-RQ-----KDE------------PGK----
------GGFWKI--------DP-------------------------Q------------
-YAERLL-----
>Hhal_XP_014283078.1_foxJ1/25-107
KKPPF-------------------------------------------------SYATLI
CMAMRAN---QNKMTLSAIYSWIKENFLYY-----------R-------LAD-P------
----SWQNS--IRHNLSLNKC----FVKVP-RS-----KEE------------PGK----
------GGFWRL--------DM-------------------------E------------
-SLE--------
>Eand_GWHPACBE015014	mRNA=GWHTACBE015014	Gene=GWHGACBE015014	Position=GWHACBE00000005:/153-239 55827028-55827930, 55863092-55863688: -	Frame=0	OriID=evm.model.Chr05.1308	OriTrascriptID=evm.model.Chr05.1308	OriGeneID=evm.TU.Chr05.13
IKPPY-------------------------------------------------SYATLI
CMAMQEK--PDRRITLSQIYNWIADNFAYY-----------R-------QAD-Q------
----NWQHS--IRHNLSLNKC----FQKIP-RG-----KDE------------PGK----
------GGFWTI--------NP-------------------------E------------
-FYSLFD-----
>Nematostella_vectensis_FoxD1/73-159
RRPPY-------------------------------------------------SYIALI
AMAVQNS--PEKRLTLDGICKFIRDRFPFY-----------R-------ETY-P------
----SWKIC--IRNNLSLNDC----FIKTG-IK-----SDE------------PLK----
------GNYWTL--------DP-------------------------E------------
-SYNMFE-----
>HelroP146672/1-87 pep supercontig:Helro1:HELROscaffold_19:879102:880878:-1 gene:HelroG146672 transcript:HelroT146672 gene_biotype:protein_coding transcript_biotype:protein_coding
-KPPL-------------------------------------------------SYIALI
SLAIMNK--DDRMVTLSDIYSFIMKNFPYY-----------R-------KNR-Q------
----GWQNS--IRHNLSLNEC----FIKLP-KK-----KNQ-----------DDDK----
------GCYWTL--------DP-------------------------S------------
-CYDMFK-----
>HelroP137899/1-68 pep supercontig:Helro1:HELROscaffold_7:514377:514730:-1 gene:HelroG137899 transcript:HelroT137899 gene_biotype:protein_coding transcript_biotype:protein_coding
-KPPF-------------------------------------------------SYSQLI
AQAIFST--PDHMLCLNDIYMFITKTYPFY-----------R-------PEE-K------
----GWQNS--IRHNLSLSKS----FVRMP-RA-----NDE-------------------
------------------------------------------------------------
------------
>OFUSG23528.1_FoxJ3/78-164
GKPPY-------------------------------------------------SYANLI
TFAVNST--HKKKMTLSEIYQWICDNFPYY-----------R-------EAG-N------
----GWKNS--IRHNLSLNKC----FLKVP-RS-----KDD------------PGK----
------GSYWAI--------DA-------------------------N------------
-PPEDPL-----
>Lingula_unguis_FoxJ3_X1/74-160
GKPPY-------------------------------------------------SYANLI
TFAINSS--NKKKMTLSEIYQWICDNFPYY-----------R-------EAG-N------
----GWKNS--IRHNLSLNKC----FLKVP-RS-----KDD------------PGK----
------GSYWAI--------DS-------------------------N------------
-PPDDSI-----
>Lingula_unguis_FoxJ3_X2/74-160
GKPPY-------------------------------------------------SYANLI
TFAINSS--NKKKMTLSEIYQWICDNFPYY-----------R-------EAG-N------
----GWKNS--IRHNLSLNKC----FLKVP-RS-----KDD------------PGK----
------GSYWAI--------DS-------------------------N------------
-PPDDSI-----
>Lingula_unguis_FoxJ3_X3/74-160
GKPPY-------------------------------------------------SYANLI
TFAINSS--NKKKMTLSEIYQWICDNFPYY-----------R-------EAG-N------
----GWKNS--IRHNLSLNKC----FLKVP-RS-----KDD------------PGK----
------GSYWAI--------DS-------------------------N------------
-PPDDSI-----
>Saccoglossus_kowalevskii_FoxJ2/3/64-150
GKPPY-------------------------------------------------SYANLI
TFAINSS--PKKKMTLSEIYQWICENFPFY-----------R-------EAG-N------
----GWKNS--IRHNLSLNKC----FLKVP-RS-----KDD------------PGK----
------GSYWAI--------DN-------------------------N------------
-PPDDPL-----
>Strongylocentrotus_purpuratus_FoxJ2/62-148
GKPPY-------------------------------------------------SYANLI
TFAINSS--PKKKMTLSEIYQWICENFPYY-----------R-------EAG-N------
----GWKNS--IRHNLSLNKC----FMKVP-RS-----KDD------------PGK----
------GSYWAI--------DN-------------------------N------------
-PQDDSL-----
>CTELG00000002615.1/70-156
GKPPY-------------------------------------------------SYANLI
TFAINSS--TKKKMTLAEIYQWICENFPYY-----------K-------EAG-N------
----GWKNS--IRHNLSLNKC----FLKVP-RS-----KDD------------PGK----
------GSYWAI--------DS-------------------------S------------
-PPDDPI-----
>gnl|Pdu_trscr_assembly_1|110005/67-153
GKPPY-------------------------------------------------SYANLI
TFAINSS--PRKKMTLSEIYQWICDNFPYY-----------K-------EAG-N------
----GWKNS--IRHNLSLNKC----FLKVA-RS-----KDD------------PGK----
------GSYWAI--------DT-------------------------N------------
-PPEDPL-----
>Danio_rerio_FoxJ3/61-147
GKPPY-------------------------------------------------SYASLI
TFAINSS--PKKKMTLSEIYQWICDNFPYY-----------R-------EAG-S------
----GWKNS--IRHNLSLNKC----FLKVP-RS-----KDD------------PGK----
------GSYWAI--------DT-------------------------N------------
-PKEDTL-----
>Mus_muculus_FoxJ3/77-163
GKPPY-------------------------------------------------SYASLI
TFAINSS--PKKKMTLSEIYQWICDNFPYY-----------R-------EAG-S------
----GWKNS--IRHNLSLNKC----FLKVP-RS-----KDD------------PGK----
------GSYWAI--------DT-------------------------N------------
-PKEDTL-----
>Homo_sapiens_FoxJ3/77-163
GKPPY-------------------------------------------------SYASLI
TFAINSS--PKKKMTLSEIYQWICDNFPYY-----------R-------EAG-S------
----GWKNS--IRHNLSLNKC----FLKVP-RS-----KDD------------PGK----
------GSYWAI--------DT-------------------------N------------
-PKEDVL-----
>Crassostrea_gigas_FoxJ3/70-156
GKPPY-------------------------------------------------SYANLI
TFAINSS--KNKKMTLSEIYQWICNEFPYY-----------K-------DAG-N------
----GWKNS--IRHNLSLNKC----FLKVP-RS-----KDD------------PGK----
------GSYWAI--------DN-------------------------N------------
-PPDDSL-----
>Eand_GWHPACBE013476	mRNA=GWHTACBE013476	Gene=GWHGACBE013476	Position=GWHACBE00000004:/68-154 115228840-115228968, 115229684-115229796, 115231003-115231269, 115232355-115232468, 115232821-115232974, 115235102-115235218, 115235776-1
GKPAY-------------------------------------------------SYANLI
TFAINSS--PQKKMTLSEIYQWICDTFPYY-----------R-------EIG-N------
----GWKNS--IRHNLSLNKC----FLKVP-RS-----RED------------PGK----
------GSYWAV--------DA-------------------------S------------
-LIDDPT-----
>DgyrT5233/54-140
RKPSY-------------------------------------------------SYANLI
TFAINSS--PKKKMTLSEIYDWICSNFPYF-----------K-------ENG-T------
----GWKNS--IRHNLSLNKN----FLKVP-RS-----KDD------------PGK----
------GSYWAI--------DN-------------------------N------------
-PPEDSP-----
>Homo_sapiens_FoxJ2/65-160
GKPRY-------------------------------------------------SYATLI
TYAINSS--PAKKMTLSEIYRWICDNFPYY-----------K-------NAG-I------
----GWKNS--IRHNLSLNKC----FRKVP-RP-----RDD------------PGK----
------GSYWTI--------DT-----CPDISRKRR-----------H------------
-PPDDDL-----
>Mus_muculus_FoxJ2/65-160
GKPRY-------------------------------------------------SYATLI
TYAINSS--PAKKMTLSEIYRWICDNFPYY-----------K-------NAG-I------
----GWKNS--IRHNLSLNKC----FRKVP-RP-----RDD------------PGK----
------GSYWTI--------DT-----CPDISRKRR-----------H------------
-PPDDDL-----
>PE_Scaf1234_1.9/4-90
GKPPY-------------------------------------------------SYANLI
SFAINSS--QKKKMTLSEIYQWICDNFPYY-----------K-------DAG-N------
----GWKNS--IRHNLSLNKC----FLKVP-RS-----KDD------------PGK----
------VSSSCL--------SL-------------------------S------------
-VSWDCC-----
>Sben_mRNA31041/50-132
GKPPY-------------------------------------------------SYANLI
TFAINST--AKKKMTLSEIYSWICENFPYY-----------K-------EAG-N------
----GWKNS--IRHNLSLNKC----FLKVP-RS-----KDD------------PGK----
------VCSIIF--------VL-------------------------S------------
-VQ---------
>Eand_GWHPACBE005154	mRNA=GWHTACBE005154	Gene=GWHGACBE005154	Position=GWHACBE00000002:/86-177 47581832-47582227, 47588943-47589017, 47589769-47589858, 47591936-47592037, 47593920-47594043, 47596577-47596666, 47597344-47597550, 4759
SKPPY-------------------------------------------------SYTNLI
TSAINSS--PKKRMALSEIYQWIGDNYPYY-----------K-------SAG-P------
----GWKNS--IRHNLSLNKN----FVKVP-RM-----KDD------------PGK----
------GAYWAL--------EN-----------HVNLC---------N------------
-VPQDLS-----
>HelroP148297/2-74 pep supercontig:Helro1:HELROscaffold_98:105340:105727:1 gene:HelroG148297 transcript:HelroT148297 gene_biotype:protein_coding transcript_biotype:protein_coding
TKPPF-------------------------------------------------SYTYLI
TAAINSS--NVKRMTLSEIYQWIASNYPYY-----------Q-------NAG-Y------
----GWKNS--IRHNLSLNKH----FVKQS-RL-----KDD------------PGK----
------V-----------------------------------------------------
------------
>Hhal_XP_014288164.1_foxJ2/3/30-117
GKPPY-------------------------------------------------SYASLI
RLAISNA--PQGKMTLSEIYQFIIKTFPYY-----------R-------DAS-T------
----GWKNS--IRHNLSLNKC----FTKVA-RP-----KDD------------PGK----
------GSYWAI--------DY-------------------------SQ-----------
-TSDEIT-----
>Eand_GWHPACBE020325	mRNA=GWHTACBE020325	Gene=GWHGACBE020325	Position=GWHACBE00000007:/75-164 75981642-75982004, 75986557-75986631, 75988973-75989062, 75993290-75993412, 75994939-75995062, 75995582-75995662, 75999520-75999693, 7600
SKPPF-------------------------------------------------SYTHLI
MSAISSS--PHKRMALSEIYKWIGDNHPYY-----------R-------SAV-T------
----GWKNS--IRHNLSLNKN----FVKVP-RM-----KND------------PGK----
------GSYWAL--------DS-----------RVR-----------S------------
-SHHNGL-----
>Lottia_gigantea_FoxJ3/71-137
GKPPY-------------------------------------------------SYANLI
TFAINST--GKKKMTLSEIYQWICDNFPYY-----------K-------EAG-N------
----GWKVS--FLKFNRITES----FIWIT-KL-----K---------------------
------------------------------------------------------------
------------
>Danio_rerio_FoxJ2/56-141
VKPPH-------------------------------------------------SYATLI
AMAISSA--PEMKLSLNDIYTWISDTFPYY-----------C-------RAG-R------
----GWKNS--IRHNLSLNKC----FRKVP-RP-----QSD------------PGK----
------GSYWTM--------DV-----PPE-----------------S------------
-TQ---------
>HelroP148308/1-72 pep supercontig:Helro1:HELROscaffold_30:995897:996237:1 gene:HelroG148308 transcript:HelroT148308 gene_biotype:protein_coding transcript_biotype:protein_coding
-KPIL-------------------------------------------------SYANLI
IMAIESN--SDLQMTLSDIYAWIQDTYPYY-----------K-------HTS-I------
----GWKNS--IRHNLSLNKC----FIRLD-RP-----KEN------------PGK----
------V-----------------------------------------------------
------------
>OFUSG04867.1_FoxH1/27-114
PKPPY-------------------------------------------------SYLGLM
VTAIYNS--PDQQLSLSDICRTLENMFPFF-----------K-------QEY-R------
----GWKDS--VRHNLSHNTC----FVKRL-KD-----PAFP-----------NKK----
------GNFWAV--------DL-------------------------DK--------V--
-PHDA-------
>Danio_rerio_FoxH1/96-183
PKPPY-------------------------------------------------SYLAMI
AMVIQNS--PEKKLTLSEILKEISTLFPFF-----------K-------GNY-K------
----GWRDS--VRHNLSSYDC----FVKVL-KD-----PGKP-----------QGK----
------GNFWTV--------EV-------------------------NR--------I--
-PLEL-------
>Homo_sapiens_FoxH1/32-121
DKPPY-------------------------------------------------TYLAMI
ALVIQAA--PSRRLKLAQIIRQVQAVFPFF-----------R-------EDY-E------
----GWKDS--IRHNLSSNRC----FRKVP-KD-----PAK-----------PQAK----
------GNFWAV--------DV-------------------------SL--------I--
-PAEALR-----
>Mus_muculus_FoxH1/63-152
DKPPY-------------------------------------------------TYLAMI
ALVIQAA--PFRRLKLAQIIRQVQAVFPFF-----------R-------DDY-E------
----GWKDS--IRHNLSSNRC----FHKVP-KD-----PAK-----------PQAK----
------GNFWAV--------DV-------------------------SL--------I--
-PAEALR-----
>CTELG00000025261.1/83-136
-KPDE-------------------------------------------------PYMTLI
VKAIMST--ADHRMVLADIYLWLMDYSPYY-----------R-------LTK-S------
----SWKNS--VRHNLS-------------------------------------------
------------------------------------------------------------
------------
>CTELG00000004951.1/146-231
LQPPS-----------------------------------E-------------SYVTMI
GKAMMSF--PEREMVLGDLYTYLTETYPYL-----------R-------TAK-S------
----SWKST--VRHNLSVCPC----FVRGR-KA-------------------RQGR----
------GYLWGV--------HP-------------------------A------------
-YMQNFE-----
>OFUSG21828.1_FoxN2/3/137-224
SKPPY-------------------------------------------------SFSCLI
FMAIEDS--PQKRLPVKEIYAWILNHFPYF-----------Q-------NAP-T------
----GWRNS--VRHNLSLNKC----FRKVD-KE-----RGQ-----------SIGK----
------GSLWCI--------DP-------------------------D------------
-YRPNLL-----
>Crassostrea_gigas_FoxN3/131-218
SKPPY-------------------------------------------------SFSCLI
FMAIEDS--PHKRLPVKDIYSWILNHFPYF-----------Q-------HAP-T------
----GWKNS--VRHNLSLNKC----FKKVD-KE-----RGQ-----------SIGK----
------GSLWCI--------DP-------------------------D------------
-YRPNLL-----
>Lottia_gigantea_FoxN2/3/126-213
SKPPY-------------------------------------------------SFSCLI
FMAVEDS--PMKRLPVKDIYNWILSHFPYF-----------Q-------NAP-T------
----GWKNS--VRHNLSLNKC----FKKVD-KE-----KGQ-----------TIGK----
------GSLWCI--------DP-------------------------D------------
-YRPNLL-----
>Lingula_unguis_FoxN3_X1/142-229
SKPPY-------------------------------------------------SFSCLI
FMAIEDS--PQKRLPVKDIYNWILTHFPYY-----------Q-------NAP-T------
----GWKNS--VRHNLSLNKC----FKKVE-KE-----RGQ-----------SIGK----
------GSLWCI--------DP-------------------------D------------
-YRPNLL-----
>Lingula_unguis_FoxN3_X2/142-229
SKPPY-------------------------------------------------SFSCLI
FMAIEDS--PQKRLPVKDIYNWILTHFPYY-----------Q-------NAP-T------
----GWKNS--VRHNLSLNKC----FKKVE-KE-----RGQ-----------SIGK----
------GSLWCI--------DP-------------------------D------------
-YRPNLL-----
>CTELG00000008338.1/144-231
SKPPY-------------------------------------------------SFSCLI
FMAIEDS--PVKKLPVKDIYHWILSHFPYF-----------Q-------NAP-T------
----GWKNS--VRHNLSLNKC----FKKVE-KE-----KGQ-----------GIGK----
------GSLWCI--------DP-------------------------D------------
-FRPNLL-----
>Saccoglossus_kowalevskii_FoxN2/3/121-208
SKPPF-------------------------------------------------SFSCLI
FMAVEDS--PNKRLPVKDIYQWILDHFPYF-----------Q-------NAP-T------
----GWKNS--VRHNLSLNKC----FKKVE-KE-----KGQ-----------TIGK----
------GSLWCI--------DP-------------------------E------------
-YRPNLL-----
>Ekan_FoxN23/144-231
SKPPY-------------------------------------------------SFSCLI
FMAIEES--PNKALPVKDIYSWILSHFPYF-----------Q-------NAP-T------
----GWKNS--VRHNLSLNKC----FRKVD-KE-----KGQ-----------NIGK----
------GSLWCI--------DP-------------------------D------------
-YRPNLL-----
>Branchiostoma_lanceolatum_FoxN2/3/125-212
SKPPY-------------------------------------------------SFSCLI
FMAIGDS--PSKRLPVKEIYNWILEHFPYF-----------V-------NAP-T------
----GWKNS--VRHNLSLNKC----FKKVE-KE-----KGQ-----------SIGK----
------GSLWMI--------DP-------------------------A------------
-YRPNLL-----
>Crepidula_fornicata_FoxN2/3/164-251
SKPPF-------------------------------------------------SFSCLI
FMAVENS--PSKKLPVKEIYNWILTNFPYF-----------Q-------NAP-T------
----GWKNS--VRHNLSLNKC----FKKVE-KD-----KGA-----------NIGK----
------GSLWCI--------DP-------------------------E------------
-FRPNLL-----
>Danio_rerio_FoxN3/113-200
CKPPY-------------------------------------------------SFSCLI
FMAIEDA--PSKRLPVKDIYNWILEHFPYF-----------A-------NAP-T------
----GWKNS--VRHNLSLNKC----FKKVD-KD-----RSQ-----------SIGK----
------GSLWCI--------DP-------------------------E------------
-YRQNLI-----
>Homo_sapiens_FoxN3/113-200
CKPPY-------------------------------------------------SFSCLI
FMAIEDS--PTKRLPVKDIYNWILEHFPYF-----------A-------NAP-T------
----GWKNS--VRHNLSLNKC----FKKVD-KE-----RSQ-----------SIGK----
------GSLWCI--------DP-------------------------E------------
-YRQNLI-----
>Mus_muculus_FoxN3/113-200
CKPPY-------------------------------------------------SFSCLI
FMAIEDS--PTKRLPVKDIYNWILEHFPYF-----------A-------NAP-T------
----GWKNS--VRHNLSLNKC----FKKVD-KE-----RSQ-----------SIGK----
------GSLWCI--------DP-------------------------E------------
-YRQNLI-----
>Lluy_FUN_004468-T1/149-236
SKPPY-------------------------------------------------SFSCLI
FMAIEDC--PTKRLPVKDIYNWMVAHFPYF-----------A-------NAP-T------
----GWKNS--VRHNLSLNKC----FKKVD-KD-----KGS-----------SIGK----
------GSLWMI--------DP-------------------------D------------
-YRPNLL-----
>Eand_GWHPACBE020855	mRNA=GWHTACBE020855	Gene=GWHGACBE020855	Position=GWHACBE00000008:/131-218 6537669-6538265, 6539607-6539761, 6556129-6556160, 6557258-6557305, 6558376-6558544, 6560830-6561577: +	Frame=0	OriID=evm.model.Chr08.17
SKPPY-------------------------------------------------SFSCLI
FMAIEES--PTKKLPVKDIYDWIQVNFPYF-----------R-------NAP-T------
----GWKNS--VRHNLSLNKC----FMKVE-KD-----RGQ-----------GIGK----
------GSYWCV--------DP-------------------------N------------
-FRPNLL-----
>DgyrT13159/165-252
TKPPY-------------------------------------------------SFSCLI
FMAIEDH--PQKRLPVKDIYNWIVTNFPYF-----------A-------HAP-I------
----GWKNS--VRHNLSLNKC----FRKVD-RV-----RGG-----------SVGK----
------GSLWCI--------DP-------------------------E------------
-YRANLL-----
>Danio_rerio_FoxN2/108-195
SKPPF-------------------------------------------------SFSLLI
YMAIEQS--PSKSLPVKDIYGWILEHFPYF-----------S-------SAP-T------
----GWKNS--VRHNLSLNKC----FRKVE-KS-----LGK-----------VNGK----
------GSLWCV--------DP-------------------------E------------
-YRPNLI-----
>Homo_sapiens_FoxN2/111-198
SKPPY-------------------------------------------------SFSLLI
YMAIEHS--PNKCLPVKEIYSWILDHFPYF-----------A-------TAP-T------
----GWKNS--VRHNLSLNKC----FQKVE-RS-----HGK-----------VNGK----
------GSLWCV--------DP-------------------------E------------
-YKPNLI-----
>Tribolium_castaneum_FoxN3/190-275
NKPPY-------------------------------------------------SFSCLI
FMAIEDS--PQKALPVKEIYAWILEHFPYF-----------K-------NAP-T------
----GWKNS--VRHNLSLNKC----FQKVE-KA-----P-------------NLGK----
------GSLWTV--------DQ-------------------------Q------------
-YKPNLI-----
>Hhal_XP_024215463.1_foxN2/3/127-212
SKPPY-------------------------------------------------SFSCLI
FMSIEDS--KGKALPVKEIYTWILDHFPYY-----------R-------NAP-T------
----GWKNS--VRHNLSLNKC----FRKVD-KA-----P-------------NLGK----
------GSLWMV--------DP-------------------------V------------
-FRPNLV-----
>Eand_GWHPACBE019660	mRNA=GWHTACBE019660	Gene=GWHGACBE019660	Position=GWHACBE00000007:/142-229 54366280-54366396, 54367341-54367493, 54368006-54368098, 54368960-54369111, 54370073-54370169, 54371828-54371965, 54373505-54373611, 543
HKPPY-------------------------------------------------SFSCLI
FMAIENS--LSKRLPVKGIYDWIVRSYPYF-----------Q-------TAP-D------
----GWKNS--VRHNLSLNKC----FKKVE-RD-----HRQ-----------GLGK----
------GSSWCI--------DP-------------------------K------------
-HRPNLL-----
>PE_Scaf6997_2.2/1-69
------------------------------------------------------------
-MAIEDC--PTKRLPVKDIYNWMVAHFPYF-----------A-------NAP-T------
----GWKNS--VRHNLSLNKC----FKKVD-KD----------------------K----
------GSVSSV--------LA-------------------------L------------
-PTPSD------
>HelroP144946/2-89 pep supercontig:Helro1:HELROscaffold_19:3099410:3099884:-1 gene:HelroG144946 transcript:HelroT144946 gene_biotype:protein_coding transcript_biotype:protein_coding
SKPPF-------------------------------------------------SFTVLI
LMAIDSS--PSKQLLVKEIYKWVETNFPYY-----------N-------RAR-K------
----GWKNS--VRHNLSLSKC----FTKVE-KD-----KST-----------GMGK----
------GSYWTI--------NP-------------------------A------------
-HSVNLS-----
>HelroP85837/1-50 pep supercontig:Helro1:HELROscaffold_48:829854:830006:1 gene:HelroG85837 transcript:HelroT85837 gene_biotype:protein_coding transcript_biotype:protein_coding
----Y-------------------------------------------------QATILF
LMGKERS--PNKQLLVKKIYKWVETNIPFY-----------N-------QTR-K------
----GWKNS--VRLNL--------------------------------------------
------------------------------------------------------------
------------
>HelroP90040/4-87 pep supercontig:Helro1:HELROscaffold_76:97968:98712:-1 gene:HelroG90040 transcript:HelroT90040 gene_biotype:protein_coding transcript_biotype:protein_coding
NKPPF-------------------------------------------------SFTIII
FMAIESS--VHKKLPVKKIYDWVLDNFPYF-----------R-------MVR-S------
----GWKNS--IRHNLSLNKC----FKKI----------GI-----------EVGK----
------KSQWCV--------DE-------------------------R------------
-CHSELV-----
>Owenia_fusiformis_FoxN1/4_manually_curated/222-310
PKPVY-------------------------------------------------SYSCLI
ALALKNS--STGYLPVADIYHFMIFHFPYF-----------K-------TAP-D------
----GWKNS--VRHNLSLNKS----FAKIE-NPK----NNG-----------NTKK----
------GCLWGL--------NP-------------------------V------------
-KIDRMD-----
>Saccoglossus_kowalevskii_FoxN/229-317
PKPAY-------------------------------------------------SYSCLI
AMALKNS--KTGCLPVSEIYHFMCENFPYF-----------K-------TAP-D------
----GWKNS--VRHNLSLNKC----FEKIE-KPP----GGG-----------STRK----
------GCLWAL--------NP-------------------------N------------
-KAAKMD-----
>gnl|Pdu_trscr_assembly_1|91991/230-269
PKPVY-------------------------------------------------SYSCLI
AMALKNS--ETGCLPVSEIYNFMTENFPYF-----------K------------------
------------------------------------------------------------
------------------------------------------------------------
------------
>CTELG00000018976.1/264-352
PKPVY-------------------------------------------------SYSCLI
AMALKNS--DTGALPVAEIYNFMTENFPYF-----------K-------TAP-D------
----GWKNS--VRHNLSLNKC----FKKID-NPR----ANG-----------NTRK----
------GCLWGL--------NP-------------------------E------------
-KIEKMD-----
>Lluy_FUN_007112-T1/229-317
PKPMY-------------------------------------------------SYSCLI
AMALKNS--DTGALPVSEIYSFMTENFPYF-----------K-------SAP-D------
----GWKNS--VRHNLSLNKC----FEKIE-NPK----ASG-----------SSRK----
------GCLWGL--------HP-------------------------A------------
-KIEKME-----
>PE_Scaf1912_0.10/230-318
PKPMY-------------------------------------------------SYSCLI
AMALKNS--DTGALPVSEIYSFMTENFPYF-----------K-------SAP-D------
----GWKNS--VRHNLSLNKC----FEKIE-NPK----ASG-----------SSRK----
------GCLWGL--------HP-------------------------A------------
-KIEKME-----
>Sben_mRNA19099/247-335
PKPVY-------------------------------------------------SYSCLI
AMALKNS--DTGALPVSEIYSFMTENFPYF-----------K-------IAP-D------
----GWKNS--VRHNLSLNKC----FEKIE-NPK----ATS-----------TSRK----
------GCLWGL--------NP-------------------------A------------
-KIEKMD-----
>Lingula_unguis_FoxN4/234-322
PKPVY-------------------------------------------------SYSCLI
AMALKNS--KAGSLPVSEIYNFMIENFPYF-----------K-------SAP-D------
----GWKNS--VRHNLSLNKC----FEKIE-NPK----GGG-----------TSRK----
------GCLWAM--------NP-------------------------A------------
-KIEKMM-----
>Crassostrea_gigas_FoxN4/207-295
PKPVY-------------------------------------------------SYSCLI
AMALKNS--RHGSLPVSEIYSFMTEHFPYF-----------K-------TAP-D------
----GWKNS--VRHNLSLNKC----FEKVD-SPK----LNG-----------NTKK----
------GCLWAL--------NP-------------------------A------------
-KIEKME-----
>Danio_rerio_FoxN1/219-306
PKPVY-------------------------------------------------SYSILI
FLALRNS--KTGSLPVSEIYSFMTEHFPYF-----------K-------TAP-D------
----GWKNS--VRHNLSLNKC----FEKVE-N-K----NGN-----------SSRK----
------GCLWAL--------NP-------------------------A------------
-KVEKMQ-----
>Homo_sapiens_FoxN1/270-357
PKPIY-------------------------------------------------SYSILI
FMALKNS--KTGSLPVSEIYNFMTEHFPYF-----------K-------TAP-D------
----GWKNS--VRHNLSLNKC----FEKVE-N-K----SGS-----------SSRK----
------GCLWAL--------NP-------------------------A------------
-KIDKMQ-----
>Mus_muculus_FoxN1/270-357
PKPIY-------------------------------------------------SYSILI
FMALKNS--KTGSLPVSEIYNFMTEHFPYF-----------K-------TAP-D------
----GWKNS--VRHNLSLNKC----FEKVE-N-K----SGS-----------SSRK----
------GCLWAL--------NP-------------------------S------------
-KIDKMQ-----
>Danio_rerio_FoxN4/230-317
PKPIY-------------------------------------------------SYSCLI
AMALKNS--KTGSLPVSEIYSFMKEHFPYF-----------K-------TAP-D------
----GWKNS--VRHNLSLNKC----FEKVE-N-K----MSG-----------SSRK----
------GCLWAL--------NP-------------------------A------------
-KIDKME-----
>Homo_sapiens_FoxN4/192-279
PKPIY-------------------------------------------------SYSCLI
AMALKNS--KTGSLPVSEIYSFMKEHFPYF-----------K-------TAP-D------
----GWKNS--VRHNLSLNKC----FEKVE-N-K----MSG-----------SSRK----
------GCLWAL--------NL-------------------------A------------
-RIDKME-----
>Mus_muculus_FoxN4/196-283
PKPIY-------------------------------------------------SYSCLI
AMALKNS--KTGSLPVSEIYSFMKEHFPYF-----------K-------TAP-D------
----GWKNS--VRHNLSLNKC----FEKVE-T-K----SSG-----------SSRK----
------GCLWAL--------NL-------------------------A------------
-RIDKME-----
>Ekan_FoxN14/220-308
PKPTY-------------------------------------------------SYSCLI
AMALKNS--KNGSLPVSEIYSFMCDNFPYF-----------K-------TAP-G------
----GWKNS--VRHNLSLNKC----FEKIE-KPV----GNG-----------NSRK----
------GCLWAM--------NP-------------------------A------------
-KVEKMD-----
>DgyrT15730/176-268
PKPLY-------------------------------------------------SYSCLI
ALALKNS--DTGTLPVSEIYNFMIENFPYF-----------K-------TAP-D------
----GWKNS--VRHNLSLNKC----FEKLD-NPKVTSSSSG-----------ANKK----
------GCLWGL--------NP-------------------------E------------
-KADKMD-----
>Hhal_XP_024219038.1_foxN1/4/199-287
PKPAY-------------------------------------------------SYSCLI
AMALKNS--ITGSLPVSEIYNFMCEHFPYF-----------K-------SAP-A------
----GWKNS--VRHNLSLNKC----FEKIE-KGG----AGG-----------GCRK----
------GCLWAM--------NP-------------------------A------------
-KIAKMD-----
>Strongylocentrotus_purpuratus_FoxN1/4/277-368
PKPAY-------------------------------------------------SYSCLI
TMSLKNS--QNGCLPVSEIYQFMCENXPYF-----------K-------TAP-X------
----GWKNS--VRHNLSLNKC----FAKIE-KPQVNN-GNG-----------SARK----
------GCLWAM--------NP-------------------------E------------
-KQAKME-----
>Lottia_gigantea_FoxN1/4/227-315
PKPVY-------------------------------------------------SYSCLI
ALALKNS--DSGNLPVSDIYTFMIDNYPYF-----------K-------TAP-D------
----GWKNS--VRHNLSLNKC----FQKAD-IQK----NAN-----------NAKK----
------GCLWAL--------NP-------------------------A------------
-KVEKME-----
>Eand_GWHPACBE013358	mRNA=GWHTACBE013358	Gene=GWHGACBE013358	Position=GWHACBE00000004:/236-324 111904475-111905277, 111905912-111905954, 111908762-111908933, 111909834-111910030, 111911004-111911162, 111911840-111911932, 111914769-
EKPPF-------------------------------------------------SYSCLI
ALALKNS--ESGFLPVSEIYSFILENFPFF-----------R-------TAP-D------
----GWKNS--IRHNLSLNKC----FQKLE-TPS----LNG-----------TTRK----
------ACLWGL--------NE-------------------------D------------
-KIARLD-----
>HelroP87232/5-93 pep supercontig:Helro1:HELROscaffold_57:762061:763070:1 gene:HelroG87232 transcript:HelroT87232 gene_biotype:protein_coding transcript_biotype:protein_coding
DKPPF-------------------------------------------------SYSCLI
AMALRNS--ENGFLPVSEIYSYIIDKFPYF-----------K-------TAP-D------
----GWKNS--IRHNLSLNKC----FQKLE-TPS----LNG-----------ATRK----
------ACLWGL--------NE-------------------------A------------
-KVSRLN-----
>OFUSG08383.1_FoxM1/243-332
QRPPY-------------------------------------------------SYLHLI
QIAIGSS--PAQKLTLREIYKWIEDMFPFY-----------K-----H-TNG-E------
----GWKNS--VRHNLSLYDV----FMRVQ-GQ--------------------KGEQ---
------SSYWML--------NK-------------------------E------------
-LLEREKNNGV-
>Ekan_FoxM/229-314
TRPPF-------------------------------------------------SYMQLL
FKAISSK--VDKKMTLREIYSWIETNFPYY-----------R-------TAK-H------
----SWKNS--IRHNLSLYDV----FKRTR-EM-------------------VAGES---
------LSYWTI--------NE-------------------------E------------
-VMNRQE-----
>CTELG00000010005.1/415-503
KRPPY-------------------------------------------------SYMHLI
EMAICSC--DDKRMTLKEIYAWIENKFPFY-----------K-----Y-SSN-Q------
----GWKNS--IRHNLSLYDI----FIREK-RN-------------------IPGKT---
-----GSSFWTL--------RS-------------------------D------------
-LPSKTTR----
>Sben_mRNA4865/43-135
KRPPY-------------------------------------------------SYIHLI
KKAICSK--EDRHLTLREIYKWIEDKFPYY-----------K-----Y-HPN-Q------
----GWKNS--IRHNLSLHDI----FVRNKIVA-------------------VPGKS---
-----GTSYWTL--------RE-------------------------D------------
-ASKAIVKTPS-
>Sben_mRNA5701/1-85
--------------------------------------------------------MHLI
QMAICSK--EDRHLTLREIYKWIEDKFPYY-----------K-----Y-HPN-Q------
----GWKNS--IRHNLSLYDI----FVRKK-VA-------------------VPGKS---
-----GTSYWTL--------SE-------------------------D------------
-ASKAIVKTPS-
>Sben_mRNA11988/1-76
--------------------------------------------------------MHLI
QMAICSK--EDRHLTLREIYKWIEDKFPYY-----------K-----Y-HPN-Q------
----GWKNS--IRHNLSLYDI----FVRKK-VA-------------------VPSKS---
-----GKSYWTL--------SE-------------------------E------------
-A----------
>Sben_mRNA6036/1-85
--------------------------------------------------------MHLI
IMAISSK--EDRHLTLKEIYKWIEDKFPYY-----------K-----Y-HPN-Q------
----RWKNS--IRHNLSLYDI----FVRKK-IA-------------------VPSKN---
-----GKSYWTL--------RE-------------------------D------------
-ASKAIVKTPS-
>Lluy_FUN_003592-T1/326-411
HRPQY-------------------------------------------------SYLHLI
QMAISST--PDKQMTLKQIYRWIEDNFLYY-----------S-----Y-TPN-Q------
----GWKNS--IRHNLSLYDI----FVRKK-PS-------------------DDSKK---
-----RTSYWTL--------RL-------------------------D------------
-VPLK-------
>PE_Scaf7291_1.10/323-397
------------------------------------------------------------
RMAISST--REKQMTLKQIYRWIEDNFLYY-----------S-----Y-TPN-Q------
----GWKNS--IRHNLSLYDI----FVRKK-PS-------------------DDSKK---
-----RTSYWTL--------SP-------------------------D------------
-VPLK-------
>Eand_GWHPACBE010283	mRNA=GWHTACBE010283	Gene=GWHGACBE010283	Position=GWHACBE00000003:/354-448 125889041-125889962, 125890851-125890960, 125891819-125891989, 125892890-125893091, 125893544-125893651, 125894608-125895635: +	Frame=0
KRPPY-------------------------------------------------SYVQLI
QMALSSK--MDRKMTLREIYEWVETRFSYY-----------K-----Y-HKN-P------
----GWKNS--IRHSLSLSDL----FVRKK-TG-------------------HNGRS---
-----GSAYWTLDVA-KISEKR-------------------------D------------
-VSTSLK-----
>Danio_rerio_FoxM1/181-268
ERPPY-------------------------------------------------SYMAMI
QFAINSK--NNRHMTLKEIYNWIEDHFPYF-----------R-----D-IAK-P------
----GWKNS--IRHNLSLHDM----FIRET--S-------------------PDGK----
------ISYWTI--------RP-------------------------E------------
-ANRCLTLDQ--
>Homo_sapiens_FoxM1/234-321
ERPPY-------------------------------------------------SYMAMI
QFAINST--ERKRMTLKDIYTWIEDHFPYF-----------K-----H-IAK-P------
----GWKNS--IRHNLSLHDM----FVRET--S-------------------ANGK----
------VSFWTI--------HP-------------------------S------------
-ANRYLTLDQ--
>Mus_muculus_FoxM1/233-320
ERPPY-------------------------------------------------SYMAMI
QFAINST--ERKRMTLKDIYTWIEDHFPYF-----------K-----H-IAK-P------
----GWKNS--IRHNLSLHDM----FVRET--S-------------------ANGK----
------VSFWTI--------HP-------------------------S------------
-ANRHLTLDQ--
>Strongylocentrotus_purpuratus_FoxM/232-321
ERPPY-------------------------------------------------SYSSLI
QFAISSA--PEGKLTLRDVYFWIETHFPYF-----------R-------TAK-L------
----GWKNS--IRHNLSLHKI----FVREA-PS-------------------GPGQ----
------PAFWTL--------RP-------------------------G------------
-TVVRLPEXKVI
>Lottia_gigantea_FoxM1/326-408
QRPPY-------------------------------------------------SYMVLI
QLALSSA--EDHKMTLKEICKWIEDNFEYF-----------R-----S-VAK-P------
----GWRNS--IRHNLSFYHC----FVRDL----------------------SNNKK---
-----HGSKWMLQF------DP-------------------------DD-----------
------------
>OFUSG05701.1_FoxP/442-518
VRPPF-------------------------------------------------TYASLI
RQAINES--GDRQLTLSEIYNWFEKSFAFF-----------R-------KNQ-A------
----TWKNA--VRHNLSLHKC----FMRVE-----------------------NVK----
------GAVWTV--------DEI------------------------E------------
------------
>CTELG00000004720.1/296-372
VRPPF-------------------------------------------------TYASLI
RQAIIES--PDKQLTLNEVYQWFMNTFAFF-----------R-------KNQ-A------
----TWKNA--VRHNLSLHKC----FMRVE-----------------------DVK----
------GAVWTV--------DEV------------------------E------------
------------
>Crassostrea_gigas_FoxP1/290-366
VRPPF-------------------------------------------------TYASLI
RQAIIES--PHKQLTLNEIYQWFQNTFAYF-----------R-------RNE-A------
----TWKNA--VRHNLSLHKC----FMRVE-----------------------NVK----
------GAVWTV--------DEV------------------------E------------
------------
>Lottia_gigantea_FoxP1/310-386
VRPPF-------------------------------------------------TYASLI
RQSIIES--PHRQLTLNEIYQWFQNTFSYF-----------R-------RNE-A------
----TWKNA--VRHNLSLHKC----FMRVE-----------------------NVK----
------GAVWTV--------DEI------------------------E------------
------------
>Tribolium_castaneum_FoxP1/572-648
VRPPF-------------------------------------------------TYASLI
RQSIIES--PDKQLTLNEIYNWFQNTFCYF-----------R-------RNA-A------
----TWKNA--VRHNLSLHKC----FMRVE-----------------------NVK----
------GAVWTV--------DEV------------------------E------------
------------
>Hhal_XP_014274404.1_foxP/303-379
VRPPF-------------------------------------------------TYASLI
RQSIIES--PDKQLTLNEIYNWFQNTFCYF-----------R-------RNA-A------
----TWKNA--VRHNLSLHKC----FMRVE-----------------------NIK----
------GAVWTV--------DEV------------------------E------------
------------
>Ekan_FoxP/291-367
VRPPF-------------------------------------------------TYASLI
RQAIIES--PEKQLTLNEIYNWFQNTFCYF-----------R-------RNA-A------
----TWKNA--VRHNLSLHKC----FMRVE-----------------------NVK----
------GAVWTV--------DEV------------------------E------------
------------
>Saccoglossus_kowalevskii_FoxP/488-564
VRPPF-------------------------------------------------TYAALI
RQSIIDS--PDGQLTLNEIYNWFTRTFAYF-----------R-------RNA-A------
----TWKNA--VRHNLSLHKC----FVRVE-----------------------NVK----
------GAVWTV--------DEM------------------------E------------
------------
>Strongylocentrotus_purpuratus_FoxP/478-554
VRPPF-------------------------------------------------TYAALI
RQGIIDA--PDRQLTLNEIYNWFTRTFAYF-----------R-------RNA-A------
----TWKNA--VRHNLSLHKC----FVRVE-----------------------NVK----
------GAVWTV--------DEI------------------------E------------
------------
>Homo_sapiens_FoxP1/464-540
VRPPF-------------------------------------------------TYASLI
RQAILES--PEKQLTLNEIYNWFTRMFAYF-----------R-------RNA-A------
----TWKNA--VRHNLSLHKC----FVRVE-----------------------NVK----
------GAVWTV--------DEV------------------------E------------
------------
>Mus_muculus_FoxP1/492-568
VRPPF-------------------------------------------------TYASLI
RQAILES--PEKQLTLNEIYNWFTRMFAYF-----------R-------RNA-A------
----TWKNA--VRHNLSLHKC----FVRVE-----------------------NVK----
------GAVWTV--------DEV------------------------E------------
------------
>Danio_rerio_FoxP1/a/447-523
VRPPF-------------------------------------------------TYASLI
RQAILES--PEKQLTLNEIYNWFTRMFAYF-----------R-------RNA-A------
----TWKNA--VRHNLSLHKC----FVRVE-----------------------NVK----
------GAVWTV--------DEL------------------------E------------
------------
>Danio_rerio_FoxP1/b/447-523
VRPPF-------------------------------------------------TYASLI
RQAILES--PEKQLTLNEIYNWFTRMFAYF-----------R-------RNA-A------
----TWKNA--VRHNLSLHKC----FVRVE-----------------------NVK----
------GAVWTV--------DEL------------------------E------------
------------
>Danio_rerio_FoxP4/481-557
VRPPF-------------------------------------------------TYASLI
RHAILEA--PDRQLTLNEIYNWFTRMFAYF-----------R-------RNT-A------
----TWKNA--VRHNLSLHKC----FVRVE-----------------------NVK----
------GAVWTV--------DEV------------------------E------------
------------
>Homo_sapiens_FoxP4/466-542
VRPPF-------------------------------------------------TYASLI
RQAILET--PDRQLTLNEIYNWFTRMFAYF-----------R-------RNT-A------
----TWKNA--VRHNLSLHKC----FVRVE-----------------------NVK----
------GAVWTV--------DER------------------------E------------
------------
>Mus_muculus_FoxP4/458-534
VRPPF-------------------------------------------------TYASLI
RQAILET--PDRQLTLNEIYNWFTRMFAYF-----------R-------RNT-A------
----TWKNA--VRHNLSLHKC----FVRVE-----------------------NVK----
------GAVWTV--------DER------------------------E------------
------------
>Danio_rerio_FoxP2/469-545
VRPPF-------------------------------------------------TYATLI
RQAIMES--SDMQLTLNEIYSWFTRTFAYF-----------R-------RNA-A------
----TWKNA--VRHNLSLHKC----FVRVE-----------------------NVK----
------GAVWTV--------DEM------------------------E------------
------------
>Homo_sapiens_FoxP2/503-579
VRPPF-------------------------------------------------TYATLI
RQAIMES--SDRQLTLNEIYSWFTRTFAYF-----------R-------RNA-A------
----TWKNA--VRHNLSLHKC----FVRVE-----------------------NVK----
------GAVWTV--------DEV------------------------E------------
------------
>Mus_muculus_FoxP2/502-578
VRPPF-------------------------------------------------TYATLI
RQAIMES--SDRQLTLNEIYSWFTRTFAYF-----------R-------RNA-A------
----TWKNA--VRHNLSLHKC----FVRVE-----------------------NVK----
------GAVWTV--------DEV------------------------E------------
------------
>DgyrT5335/335-411
MRPPF-------------------------------------------------TYASLI
RQAIIES--ANKQLTLNEIYQWFQTNFCYF-----------R-------RNE-A------
----TWKNA--VRHNLSLHKC----FMRVE-----------------------NIK----
------GAVWTV--------DEE------------------------E------------
------------
>Eand_GWHPACBE009501	mRNA=GWHTACBE009501	Gene=GWHGACBE009501	Position=GWHACBE00000003:/623-699 94017091-94017325, 94020395-94020603, 94023722-94023800, 94024469-94024590, 94026215-94026316, 94026520-94026596, 94026936-94027320, 940
VRPPF-------------------------------------------------TYATLI
RQAILES--PERQLTLNDIYQWFMSTFAFF-----------R-------KNL-P------
----TWKNA--VRHNLSLHKC----FTRVE-----------------------NVK----
------GAVWTV--------DDA------------------------A------------
------------
>Homo_sapiens_FoxP3/336-412
MRPPF-------------------------------------------------TYATLI
RWAILEA--PEKQRTLNEIYHWFTRMFAFF-----------R-------NHP-A------
----TWKNA--IRHNLSLHKC----FVRVE-----------------------SEK----
------GAVWTV--------DEL------------------------E------------
------------
>Mus_muculus_FoxP3/336-412
MRPPF-------------------------------------------------TYATLI
RWAILEA--PEKQRTLNEIYHWFTRMFAFF-----------R-------NHP-A------
----TWKNA--IRHNLSLHKC----FVRVE-----------------------SEK----
------GAVWTV--------DEL------------------------E------------
------------
>Eand_GWHPACBE015425	mRNA=GWHTACBE015425	Gene=GWHGACBE015425	Position=GWHACBE00000005:/715-791 74740469-74740760, 74741745-74741848, 74742269-74742350, 74742823-74742938, 74743443-74743544, 74750893-74750969, 74752253-74752676, 747
VRPPY-------------------------------------------------TYASLI
RQALLDS--PDGQLTLNEIYQWFIHTFAYF-----------R-------KNL-A------
----TWKNA--VRHNLSLHKC----FKRVE-----------------------SSK----
------GAVWTV--------DDN------------------------E------------
------------
>Eand_GWHPACBE011343	mRNA=GWHTACBE011343	Gene=GWHGACBE011343	Position=GWHACBE00000004:/390-467 29526485-29526520, 29530158-29530304, 29530746-29531010, 29533526-29533658, 29534581-29534668, 29536810-29536956, 29537712-29538024, 295
VRPPF-------------------------------------------------TYAALI
KQAILES--PGKQLTLNEIYQWFMRTFAYF-----------R-------KNQ-P------
----TWKNA--VRHNLSLHKF----FMRVE-----------------------NVK----
------GAVWTV--------DESG-----------------------E------------
------------
>Danio_rerio_FoxP3/308-384
MRPPF-------------------------------------------------TYASMI
RWAILKS--PEKQLTLKEIYQWFTSMFFYF-----------R-------HNT-A------
----TWKNA--VRHNLSLHKC----FVRVE-----------------------GRK----
------GSVWTV--------DEE------------------------E------------
------------
>Ekan_FoxH/48-132
PKPPY-------------------------------------------------SYLGMI
ICAIQSS--TQERLTVSEIEKEMQNMFSFF-----------R-------GSY-T------
----GWKES--VRHTLSMSKC----FIKVQ-RD-----PSR-----------PNAK----
------KNFWAV--------DM-------------------------SK-----VP----
------------
>Crassostrea_gigas_FoxH1/199-285
PKPPY-------------------------------------------------PYTGMI
IHAINST--TEKSLTLTGIISKLKEMFTFF-----------K-------GSY-T------
----GWRDS--VRHNLSHNAC----FVKGG-R------CSK-----------PESN----
------GNLWHV--------DI-------------------------SK-----APIN--
-C----------
>Lluy_FUN_014976-T1/800-879
PKPPY-------------------------------------------------AYAGLI
TAAIWAS--PVGALTVSDIYASLRRMFAFFR----------R-------EDY-S------
----GWQSS--VRHTLTNTDC----FVNKT-----------------------TGS----
------QRRWTV--------DA-------------------------AR-----VP----
------------
>PE_Scaf8472_0.4/10-79
PKPPY-------------------------------------------------AYTGLI
TAAIWAS--PEGALTVSDIYASLQRMFPFF-----------S-------SDY-T------
----GWQSS--VRHTLTNTAC----FINKT-----------------------TNS----
------HRR---------------------------------------------------
------------
>PE_Scaf576_3.3/10-79
PKPPY-------------------------------------------------AYTGLI
TAAIWAS--PEGELTVSDIYASLRRMFPFF-----------S-------SDY-T------
----GWQSS--VRHSLTNTAC----FINKT-----------------------TNS----
------HRR---------------------------------------------------
------------
>PE_Scaf12060_0.6/9-87
PKPPY-------------------------------------------------AYTGLI
TAAIWAS--PEGALTVSDIYASLRRMFSFF-----------S-------SDY-T------
----GWQSS--VRHTLTNTAC----FINKT-----------------------TNS----
------HRRWTV--------DA-------------------------AR-----VP----
------------
>HelroP146963/9-78 pep supercontig:Helro1:HELROscaffold_83:40994:41519:-1 gene:HelroG146963 transcript:HelroT146963 gene_biotype:protein_coding transcript_biotype:protein_coding
PKPTY-------------------------------------------------SYPELI
FMAMQEA--PQNQITVSGIYAWIQDKFSYF-----------K-----N-RPS-K------
----SWQNS--IRHCLSLSSA----FQKVE-GV-----KDQ-------------------
------------------------------------------------------------
------------
>Eand_GWHPACBE013379	mRNA=GWHTACBE013379	Gene=GWHGACBE013379	Position=GWHACBE00000004:/99-184 112353966-112354400, 112356542-112357240: +	Frame=0	OriID=evm.model.Chr04.2764	OriTrascriptID=evm.model.Chr04.2764	OriGeneID=evm.TU.Chr04
RKPSH-------------------------------------------------TYSSMI
TWAINES--PEKQITVAGIYNWIRNNFAYY-----------R-------ETS-A------
----SWKNS--VRHCLSTNRR----FQRVL-QT-----RDK------------FGK----
-------RFWRI------VPDP-------------R--------PGTS------------
------------
>Sben_mRNA589/1-73
----------------------------------------------------------MI
AKAILSS--PNKRLLLSEIYEYYMNSYPYY-----------MNLPG---NHK-T------
----RLRNT--IRHTLSDSCI----FRN---------------------------G----
------SHYWEI--------HE-------------------------A------------
-CIEDFK-----
>Sben_mRNA11641/81-169
KKPES-------------------------------------------------QYVQII
AEAILAS--ENERLVLKDIYEYFYKTYPYY-----------RTIRGVD-NKP-P------
----TWKNT--VRHELSWQKV----FIKTQ-RT---------------------AK----
------GHYWMI--------HP-------------------------A------------
-CIEEFK-----
>Sben_mRNA29323/217-306
KKPETH------------------------------------------------HYVQII
AEAILAS--ENERLVLKDIYEYFCKTYPYY-----------RTIQGAD-NKL-P------
----TWKNS--IRHELSWNRA----FIKTK-RA---------------------PK----
------GYYWMI--------HP-------------------------A------------
-CIEEFK-----
>Sben_mRNA30396/1-82
--------------------------------------------------------MQII
SEAILAS--ENERLMLDDIYKYICKRYPYY-----------RTVRGVD-NKA-A------
----GWRNS--VRHNLSTGEM----FMKKE-RG---------------------AK----
------SHYWMI--------HP-------------------------A------------
-CIEDFR-----
>Sben_mRNA24114/35-126
RRPPY-------------------------------------------------SFVYLI
HEAISNS--PQQRLILSEIYESIMARYPYYH----------R---LAN-SDEKQ------
----QWQNS--IRHNLSIDPS----FVKWR-RP----------FG-------MPGK----
------GNFWVV--------HP-------------------------Q------------
-CANMFD-----
>DgyrT3810/117-201
KKP-E-------------------------------------------------TYVQIV
SKAILSK--PERRASLADIYEYVESTKSSV-----------T-------EIPCS------
----SWKNT--VRHTLSTHEF----FIRVS-KA-------------------ENGL----
------GYVWSI--------HP-------------------------D------------
-CVQMFE-----
>CTELG00000018255.1/166-248
QKPKM-------------------------------------------------TYVEMI
AKVMLTA--PDYQMVIADIYAGLELAYSYF-----------K-------NST--------
----SWKGT--ARHCLSAYDC----FVRTN-KR-----LDK-------------------
------SSYWTI--------HP-------------------------D------------
-CVQLFK-----
>Eand_GWHPACBE018674	mRNA=GWHTACBE018674	Gene=GWHGACBE018674	Position=GWHACBE00000007:/181-265 10129849-10130350, 10132171-10132628: +	Frame=0	OriID=evm.model.Chr07.318	OriTrascriptID=evm.model.Chr07.318	OriGeneID=evm.TU.Chr07.318
KRSKD-------------------------------------------------SLVPVV
AMAILSH--IDRRMALKDINKFIANR-------------GDRSL----IEKP--------
----TWKNN--VRYVLSHYEF----FIKSA-RV-------------------ATGA----
------GYYWSI--------HP-------------------------A------------
-CVGSFS-----
>Eand_GWHPACBE029393	mRNA=GWHTACBE029393	Gene=GWHGACBE029393	Position=GWHACBE00000550:/176-260 65196-65682, 66588-67045: +	Frame=0	OriID=evm.model.ctg2676.2	OriTrascriptID=evm.model.ctg2676.2	OriGeneID=evm.TU.ctg2676.2	OriSeqID=ctg
KRSKD-------------------------------------------------SLVPVV
AMAILSH--IDRRMALKDINEFIVNK-------------GDRSL----IEKP--------
----TWKNN--VRHVLSHYEF----FIKSA-RV-------------------ATSA----
------GYYWSI--------HP-------------------------A------------
-CVGIFS-----
>HelroP162194/304-389 pep supercontig:Helro1:HELROscaffold_4:1614260:1615489:-1 gene:HelroG162194 transcript:HelroT162194 gene_biotype:protein_coding transcript_biotype:protein_coding
KKPRE-------------------------------------------------ALVPLI
ASAILSS--SDNKMNLANICRYIKENSNIYG----------Q-------MTD-E------
----KWKNN--VRHTLSHYEF----FVKSR-RI-------------------KGGR----
------GFYWAV--------HE-------------------------A------------
-CLNSFR-----
>HelroP82341/16-121 pep supercontig:Helro1:HELROscaffold_32:1760562:1760966:-1 gene:HelroG82341 transcript:HelroT82341 gene_biotype:protein_coding transcript_biotype:protein_coding
GRNAL-N-----------------------------------------------VYIKMI
SAAILDS--PERKLMLGEIYDYIEAHFSHQLSEISKNKTKKK-------QSP-KRGGNK-
ARPLPWKNS--IRHNLSSNKC----FIKSG-RA-------------------EYGK----
------CNFWSI--------HP-------------------------D------------
-CVDDFM-----
>Homo_sapiens_FoxR1/172-262
SRPPL-------------------------------------------------NYFHLI
ALALRNS--SPCGLNVQQIYSFTRKHFPFF-----------R-------TAP-E------
----GWKNT--VRHNLCFRDS----FEKVP-VSM----QGG-----------ASTRP---
-----RSCLWKL-------TEE--------------------------------------
-GHRRFA-----
>Mus_muculus_FoxR1/148-238
SRPPL-------------------------------------------------HYFHLI
ALALRNS--PPCGLSVQQIYSFTREHFPFF-----------R-------TAP-E------
----AWKNT--VRHNLSFRDS----FEKVP-ASR----QGG-----------ASTGP---
-----RSCLWKL-------TEE--------------------------------------
-GHRRFS-----
>Homo_sapiens_FoxR2/191-281
QRPPL-------------------------------------------------NCSHLI
ALALRNN--PHCGLSVQEIYNFTRQHFPFF-----------W-------TAP-D------
----GWKST--IHYNLCFLDS----FEKVP-DSL----KDE-----------DNARP---
-----RSCLWKL-------TKE--------------------------------------
-GHRRFW-----
>Mus_muculus_FoxR2/182-272
PRPPL-------------------------------------------------NYSHLV
ALALKSS--PSCGLNVQQIYNFTRQHFPYF-----------R-------TAP-E------
----GWKNT--IRHNLCSLTC----FEKVP-VDL----EDE-----------PDGKP---
-----RSFLWKL-------TDE--------------------------------------
-GNRFFQ-----
>CTELG00000031677.1/1-78
-RPNL-------------------------------------------------SYPCLI
RQAILAQ--PEKQAKLQQIYKWISDNYPFY----------GV-------ASE-S------
----SWKNS--VRHALSLGKA----FKKSEDKA-------------------EDKR----
------SSYWTL--------D---------------------------------------
------------
>DgyrT13736/157-241
KNPSV-------------------------------------------------RYVKLI
AEAILSK--EDNRMFLQQIYNYIAEKYTMY----------SR-------DAR--------
----GWKNS--VRYNLSLNRC----FVKTN----------------------LAGKK---
-----KGHWWTI--------HP-----------------------------------V--
-CIDAFK-----
>Sben_mRNA8710/25-107
ERPNL-------------------------------------------------SYVKLI
AAALLSS--KTGRLVLQEIYDWILSHFPYY----------QI-------AP--F------
----SWKKS--IRYYLSASEC----FQMA---G-------------------SATR----
------GNYWCV--------TD-----------------------------------I--
-YVDQFK-----
>Sben_mRNA20573/17-99
EKPSV-------------------------------------------------SYHKLN
AAALLTS--PTGRLVLNDIYDWIIDNFPYY----------LN-------ANP--------
----KWKYS--VRFCLSNYEC----FEMVG----------------------RADR----
------SNYWAI--------AD-----------------------------------V--
-YLEPFK-----
>Sben_mRNA31626/17-99
EKPKV-------------------------------------------------SYHKLN
AAALLTS--LTGRLVLNDIYDWIIDNFPYY----------LN-------ANP--------
----KWKYS--VRFCLSNYEC----FEMVG----------------------RAER----
------SNYWAI--------AD-----------------------------------V--
-YLERFK-----
>Sben_mRNA31693/17-99
EKPTV-------------------------------------------------SYHKLN
AAALLTS--STGRLVLNDIYDWIIDNFPYY----------LN-------APP--------
----KWKYS--IRFCLSHYEC----FEMVG----------------------RAER----
------SNYWAI--------AD-----------------------------------V--
-YLEPFK-----
>Sben_mRNA20574/42-124
LKPKL-------------------------------------------------SYLEIN
ACALLSS--PTGQLLLNDIYDWIIDNFPYY----------LN-------ANP--------
----KWKGN--VRFYLTHPDC----FEKCE----------------------KASK----
------GYYWRI--------KD-------------------------V------------
-YLEPFK-----
>Sben_mRNA30879/1-74
----------------------------------------------------------MN
ACALLSS--PTGRLVLSDIYNWIIDNFPYY----------LN-------ANP--------
----KWKLS--VRFYLTKPKC----FEKCG----------------------KASR----
------SCYWRI--------AD-------------------------D------------
-YLEPFK-----
>Sben_mRNA31625/1-74
----------------------------------------------------------MN
ACALLSS--PTGRLLLNDIYDWIIDNFPYY----------MN-------ANP--------
----KWKLS--VRFYLTNPKC----FEKCE----------------------KASR----
------SFYWRI--------AD-------------------------D------------
-YLEPFK-----
>Sben_mRNA31009/54-136
LKPKL-------------------------------------------------SYLQLN
ACALLSS--PTGRLVLSDIYNWIIDNFPYY----------LN-------ANP--------
----KWKQN--PRFYLSKAKC----FEKCG----------------------KASR----
------GNYWRI--------KD-------------------------D------------
-YLEPFK-----
>DgyrT4363/84-168
NRPDM-------------------------------------------------SYKEMV
AKILLKS--EKGQLSLKEITEQVAKDYEYY-----------A-------KSK-S------
----NWPSS--IRHTLSVADC----FVKAG-RA-------------------KGGR----
------GFMWKI-------AEP--------------------------------------
-YVKFFK-----
>DgyrT8077/50-134
VRPNI-------------------------------------------------SYREIV
AKILLNS--EKGEMSLREIVDKIAAEYAYY-----------E-------NSK-R------
----NWPSS--VRHTLSVSDC----FVKAG-RA-------------------KGGR----
------GYKWKI--------DE-------------------------S------------
-FIKFFR-----
>gnl|Pdu_trscr_assembly_1|26432/81-165
PKPPY-------------------------------------------------PYAGII
IMAIQES--PEGMLTLAEILTSISEMFAHF-----------K-------NSSYQ------
----GWKDS--VRHNLSQYPC----FEMVV-----D--LNH-----------STKK----
------CNKWTV------------------------------------------------
-NYDHVK-----
>Hhal_XP_014276833.1_foxT/118-197
MKPGL-------------------------------------------------TYTELI
EKALIEH----GELTVSEIYKWIYSHYPYY-----------K-------KND-G------
----RWKNS--IRHNLSINPQ----FRKGE-KC-------------------NTG-----
------GHFWTLNK---EYDEQ--------------------------------------
------------
>Amel_XP_016769141.2_foxT/271-353
KKPPF-------------------------------------------------TYTELI
EHALRER----GELTVSAIYQWISEHFPYY-----------K-------SND-D------
----RWKNS--VRHNLSINPH----FRKGS-KA-------------------PHGA----
------GHLWAIAN---RSGDS-------------------------RP-----------
------------
>Tcas_XP_008201700.1_foxT/120-200
KKPPF-------------------------------------------------TYTELI
EHALSEK----GELTVSGIYQWISEHFPFY-----------K-------QND-D------
----RWKNS--VRHNLSINPH----FRKGS-KA-------------------VHGA----
------GHLWTIAQ---KDDKK--------------------------------------
------------
>Dmel_NP_726889.3_foxT/400-482
KKPPF-------------------------------------------------TYTELI
EYALEDK----GELTVSGIYQWISDRFPYY-----------K-------SND-D------
----RWKNS--VRHNLSINPH----FRKGV-KA-------------------PQGA----
------GHLWAISSGD-SAENV--------------------------------------
------------
>Pxut_XP_013161600.1_foxT/66-148
RKPPY-------------------------------------------------TYPELI
EKALREK----GELTVSAIYQWISDRFPYY-----------K-------AND-D------
----RWKNS--VRHNLSINPY----FRKGA-RA-------------------PQGA----
------GHLWSLAA---NAIDL-------------------------LP-----------
------------
>Phum_XP_002424238.1_foxT/509-590
RKPPF-------------------------------------------------TYTELI
ECALQEK----GPLTVSEIYNWISETFPYY-----------K-------SWD-D------
----RWKNS--VRHNLSINPY----FRKGT-KA-------------------RQGS----
------GHLWTVNR---SDDNS-------------------------K------------
------------
>Dmag_KZS04036.1_foxT/118-196
VKPPY-------------------------------------------------TYTELI
EQALSEK----GPLTVAEIYRWISERFPYF-----------K-------AND-D------
----RWKNS--VRHNLSISPH----FRKSV-KA-------------------RTGT----
------GHLWTLAL---PPS----------------------------------------
------------
>Focc_XP_026273096.1_foxT/259-339
GKPPF-------------------------------------------------TYTELI
ELALKDK----GKLTVKEIYQWITKHFPFY-----------Q-------ASD-E------
----RWKNS--VRHNLSINPH----FRKES-KA-------------------PQGA----
------GHLWVVMD---NNNKA--------------------------------------
------------
>Ekan_FoxT/fd3f/15-97
KKPPY-------------------------------------------------TYNELI
DLALREK----GDLTVSEIYQWIMERFPYF-----------K-------ASD-D------
----KWKNS--IRHNLCISSL----FKKGK-KT--------------------HGN----
------SHLWTRVL---DSDKP--T----------------------SH-----------
------------
>Cscu_XP_023234530.1_foxT/130-212
EKPPY-------------------------------------------------TYKELI
ELALKER----SQLTVSEIYQWIGEHFPFY-----------R-------NSD-G------
----RWKKS--IRYNLSINPH----FEKGE-KS-------------------DRG-----
------GHLWKIVPIDFTTNNQ--------------------------------------
------------
>Rmai_XP_026819878.1_foxT/270-352
NKPGY-------------------------------------------------TYTEMI
HQALIEK----KELPVAEIYQWISSHFPYF-----------R-------EDD-E------
----RWKNS--VRHNLSINPN----FRKGR-KS--------------------QGA----
------GHYWRLCN---IEESL--G----------------------QR-----------
------------
>Rmai_XP_026819837.1_foxT/270-352
NKPGY-------------------------------------------------TYTEMI
HQALIEK----KELPVAEIYQWISSHFPYF-----------R-------EDD-E------
----RWKNS--VRHNLSINPN----FRKGR-KS--------------------QGA----
------GHYWRLCN---IEESL--G----------------------QR-----------
------------
>gnl|Pdu_trscr_assembly_1|228274/30-111
ERPKL-------------------------------------------------TYLELI
EEALKSK----GDLTVAEIYEWIAGTYAYY-----------K-------HTD-AL-----
----KWHPH--IRHALTVSER----FKKTS-LR-------------------QRG-----
-------FKWTLVP---RERKQ--V----------------------S------------
------------
>OFUSG26073.1
HKPPF-------------------------------------------------TYGELI
EAALTDK----GPLCLSDIYNWIRSKFSYY-----------R-----------D------
PINLGWQNG--IRHRLSTTPR----FVVSK-RR-----------G-------EPGK----
------GGVWRIA-------DE--------------------------------------
------------
>Dmel_NP_726887.1_foxT/16-90
KKPPF-------------------------------------------------TYTELI
EYALED----KGELTVSGIYQWISHLLPPA-----------P-------TID-QTT--L-
TVLCRASKE--QKRRLHGAP------SRNT-QL-------------------LEMS----
------LH----------------------------------------------------
------------
>Lottia_gigantea_FoxH1/25-113
DKPPY-------------------------------------------------SYLGMV
ALIIQCS--PGRQQSLAGIIDTLTDMFPFF-------------------QGEYK------
----GWKDS--VRHNMTNSDC----FYKVE-----EL-VNNV----------KRMK----
------RCKWAIDF----KKLPED-----------------------A------------
------------
>Crassostrea_gigas_FoxN2/64-157
TKPNY-------------------------------------------------SYSELV
FLAILRS--PNFCLPIGEIYKYIQSRFSFF-----------R-------TSSRQ------
----HWKNA--VRHSLSKTKC----FSKIS--------VGR---GV-----AVTKKLHK-
-----ATYLWCL--------VP-------------------------S------------
-SIISFA-----
>OFUSG18708.1
-RPMF-------------------------------------------------SYTELC
YLALLKA--PDFRVPTKVIYSYIEKTFPFF----------NK-------DCPRK------
----TWKNA--IRHCLSKSKC----FFK-------------------------TTKMQKT
PGYDHEVALWTL--------SP-------------------------S------------
-FL---------
>OFUSG26541.1_FoxN-like/44-128
EQPRL-------------------------------------------------CPAELA
FLAMLRS--PTFCLPVYQIFSYVRSRFPYY-----------K-----------KMGDH--
----KWESN--IRKVLTKTSAP---FRRLD----------------------IAIR----
------PDFWTF--------EP-------------------------E------------
-AIMSFA-----
>Sben_mRNA2297/1-73
------------------------------------------------------------
-MAISAT--PGHEATLKEICQYIEHRFPYY-----------R-------TAA--------
---ANWRVS--IRQNLTVNDC----FYKTR-RR--------------------RGDT---
------GCPWAL--------DP-------------------------A------------
-YSDMFD-----
>Sben_mRNA14767/1-73
------------------------------------------------------------
-MAISAA--PGHQATLKEICQYIEDRFPYY-----------R-------TAT--------
---TKWRAT--VRQNLTVNDC----FYKTR-RR--------------------RGDT---
------GCPWAL--------DP-------------------------A------------
-YSDMFD-----
>Sben_mRNA26072/1-73
------------------------------------------------------------
-MAILAA--PGHQATLKEICQYIEQRFPYY-----------R-------RAT--------
---VNWRAS--IRQNLTVNDC----FYKTR-RR--------------------RGDT---
------GCPWAL--------DP-------------------------A------------
-YSDMFD-----
>Sben_mRNA8181/1-55
------------------------------------------------------------
---------------------FPTDRFPYY-----------R-------TAT--------
---ANWRAS--VRQNLTVNDC----FYRTR-RR--------------------RGDS---
------GCPWAL--------DP-------------------------A------------
-YADMFD-----
>Sben_mRNA18746/1-52
------------------------------------------------------------
------------------------DRFPYY-----------R-------TAT--------
---IQWRGT--LRHALTVNDC----FYKTR-RR--------------------RGDT---
------GCPWAF--------DP-------------------------A------------
-YADMFD-----
>Strongylocentrotus_purpuratus_FoxX/52-137
SRPPH-------------------------------------------------SYVRIV
IMSLLDC--PGHEATIREIYDMITYKFPYY-----------Q-------ENR--------
---LHWKNS--VRHNLTVFSC----FERVITEE-----------G-------STSR----
-----GSNRWRL---------------------------------IGN--------WR--
-SI---------
>Crassostrea_gigas_FoxH1/684-767
TLPPY-------------------------------------------------TMSSMV
IYAIQCS--PQKALTLSEICMSLEAMFHVY------------------CGND-Q------
----AWYNK--VRNVLSKNNH----FVKMR-HP-------------------NNSR----
------KCLWTVD----LSLVP----------------------L--S------------
------------
>Sben_mRNA1559/16-114
RRPRRGR-GS-----------------------------GRPLPV---------SFPFLI
HHAITTN--AFRCLTVHEIYVALSTAHPHV----------FK-------MDD-P------
----GWQNS--VRHSLSMNRN---MFVKRP-RPA----------G-------YPGN----
------GCLWTV--------HD-------------------------S------------
-HIQEFA-----
>CTELG00000008796.1/1-76
----------------------------------------------------------MV
AAAIWSS--DRKCLTTAEIFTQLRSLFVFF---------G-N-------SAY-T------
----GWESS--VRHTLSVYPC----FIHSQ----------------------SPRRS---
-----RWKVWSV--------DL-------------------------S---------L--
-VPET-------
>CTELG00000035604.1/149-236
-LPAYG------------------------------------------------SYGEHI
GRAFMES--DDKLLHVHYIYEYFLKKFSGL-----------K-------FSD-C------
----NWKGS--IRNKLTTSEC----FQKSQ-SH------AK-----------VNGR----
-----KGVLWFV-----R--EN--------------------------------------
-YLEDFR-----
>CTELG00000033651.1/311-398
-LPAYG------------------------------------------------SYGVHI
GRAFMES--EDKLLHVHYIYEYFLKKFSGL-----------K-------FSE-S------
----NWKGS--IRNKLTTSEC----FQKSQ-SH------AK-----------VNGR----
-----KGVLWFV-----R--EN--------------------------------------
-YLEEFR-----
>CTELG00000021704.2/244-330
PLPATG------------------------------------------------SFGEHI
GRAFAEA--ESSRLHLHDLYEYFLKKFGGL-----------D-------PED-R------
----KWRSS--IRNKLSASEC----FVKGK-EK-------------------VGGK----
-----RGGRWSV-----S--DE--------------------------------------
-HLEEFR-----
>CTELG00000009542.1/220-306
ALPATG------------------------------------------------SFGEHI
GRAFMEA--EENRLHLHDLYEYFLNKFSGL-----------D-------PED-S------
----KWKGS--VRNKLSTSKC----FMKRC-KK-------------------VDGK----
-----KGGTWSV-----R--DE--------------------------------------
-YLENFR-----
>CTELG00000019699.1/226-312
ALPATG------------------------------------------------SFGEHI
GRAFMEA--EENRLHLHDLYEYFLNKFSGL-----------D-------PED-S------
----KWKGS--VRNKLSTSKC----FMKRC-KK-------------------VDGK----
-----KGGTWSV-----R--DE--------------------------------------
-YLENFR-----
>CTELG00000027155.1/268-354
PLPAKG------------------------------------------------SFGEHI
GRAFREA--EENRLHLHDLYGYFLNKFSGL-----------D-------PED-S------
----KWKGS--VWNKLSTSEC----FVKRI-EK-------------------VGGK----
-----PGGTWSV-----R--HD--------------------------------------
-YLESFR-----
>CTELG00000004755.1/232-318
TLPATG------------------------------------------------SFTEHI
GRAMLAA--GERGLNTQDLYEYFINKFTGL-----------D-------PKD-Q------
----KWKNS--IRYRLSTSAC----FKKSA-KK-------------------VAGS----
-----KGGTWFI-----R--EK--------------------------------------
-CLDNFR-----
>CTELG00000024936.1/172-255
ALPATG------------------------------------------------SFGEHI
GQALMEA--EGRRLHLHDLYEYFLNKFSGL-----------N-------PSD-Q------
----KWRNS--IRNKLTTSRR----FVNTD-EE-------------------VKGR----
-----RGGTWLL------CTQPR------------------------N------------
------------
>Lluy_FUN_030454-T1/95-169
DRDGHTR-HA-----------------------------TE-------------TFA---
---------PQRHLRVRH------PSLPVL-----------RAL---------QV-----
----GVADS--VRHNLSVNEC----FVKSG-RA-------------------PSGR----
------GFYWAI--------HP-------------------------A------------
-CLDDFK-----
>Saccoglossus_kowalevskii_FoxM/1-42
------------------------------------------------------------
------------------------------------------------------------
-------NS--IRHNLSLHDV----FVREK-PE-------------------VNGK----
------SSFWKL-----K--EE-------------------------EK------Q-I--
-KVQPFT-----
>Eand_GWHPACBE004107	mRNA=GWHTACBE004107	Gene=GWHGACBE004107	Position=GWHACBE00000002:/6-90 13042368-13042372, 13042441-13042864: -	Frame=0	OriID=evm.model.Chr02.257	OriTrascriptID=evm.model.Chr02.257	OriGeneID=evm.TU.Chr02.257	Ori
KRPKDS------------------------------------------------EWKRLV
INALKSG--PRAGMTTKEIYDFVERNST-------------S-------TTPKK------
----KWKGN--VRFILSHNSF----FTQSP---------D--------------------
-----TNGLWTF--------RE-------------------------EL------HQR--
-KAEKKR-----
>Eand_GWHPACBE004578	mRNA=GWHTACBE004578	Gene=GWHGACBE004578	Position=GWHACBE00000002:/11-95 28017731-28017816, 28018350-28018473, 28019027-28019107, 28020298-28020511, 28021376-28021436, 28024746-28025057, 28049070-28049469: -	Fra
KRPKDS------------------------------------------------ECKRLV
IRALQSG--PTTGMKLADIYDFVERNSTST-----------S-------TTPKK------
----KWQRN--VRFILSHYSF----FVRSP------------------------------
-----DRKRWIF--------NE-------------------------EQ------HQR--
-KAEK------K
>Eand_GWHPACBE027164	mRNA=GWHTACBE027164	Gene=GWHGACBE027164	Position=GWHACBE00000011:/20-106 11534720-11535091, 11538594-11539292: +	Frame=0	OriID=evm.model.Chr11.396	OriTrascriptID=evm.model.Chr11.396	OriGeneID=evm.TU.Chr11.396	O
RKPSI-------------------------------------------------PLKELV
MEALLSA--SSTGMVVSEIYKFVNDRCKEY-----------S------LAEPRP------
----TWKLN--VRNMLTTSAY----FYRLP-RKEK-----------------RDGR----
-----RGGRWKF------------------------------------------------
-NADAYN-----
>HelroP162577/18-98 pep supercontig:Helro1:HELROscaffold_4:4913389:4914496:1 gene:HelroG162577 transcript:HelroT162577 gene_biotype:protein_coding transcript_biotype:protein_coding
GERKI---------------------------------------------------KELL
IEALTKE--PN-GLTVSQLYNYIVANSKTF-----------------------TLKDI--
----TWQGN--VRHLLSKKSY----FRKTDVKN-------------------ATQR----
------GRYWVF--------DV-------------------------N------------
-IYNQ-------
>HelroP162579/18-98 pep supercontig:Helro1:HELROscaffold_4:4929954:4931608:1 gene:HelroG162579 transcript:HelroT162579 gene_biotype:protein_coding transcript_biotype:protein_coding
GERKI---------------------------------------------------KELL
IEALTKE--PN-GLTVSQLYNYIVANSKTF-----------------------TLKDI--
----TWQGN--VRHLLSKKSY----FRKTDVKN-------------------ATQR----
------GRYWVF--------DV-------------------------N------------
-IYNQ-------
>Lingula_unguis_FoxQ1/102-185
KRPIQNLP---------------------------------------------YSYNEIL
KMAFE----EQGPLTVEEIYQWIMKKFPCF---------PDKDY----------------
----SWKNS--IRQKLSTNIW----FVKSD----------------------KTGK----
------KHEWRY-----------------------------------DR-----------
-KKEEYA-----
>DgyrT6320/138-221
-QLP--------------------------------------------------SYSNVI
AEILMSS---RDPLPLSAIYKIFVEKQPKF---------LNVL------E-P-H------
----GLKAN--VRRELCVNAG----FIKVG-KA-------------------ANAK----
------GALWTV--------HP-------------------------V------------
-ARQLFN-----
>DgyrT7100/156-249
SKPPKAR-NRG-G--------------------------------------RSYTQIQLL
AEAALRT---EEALSLQQLFDAVVEMHPEV---------IER------YQVP-Q------
----KLRES--LKHCLCTCKG----FVKGE----------------------RSGR----
------GNLWTV--------HP-------------------------A------------
-AKKLFK-----
>Owenia_fusiformis_FoxY/FoxK-like_manually_curated/324-418
IKPPN-------------------------------------------------KLVEIV
AQAIDGS--PDKLLQVQQVYSVLQNKYPYF-----------R---YMD-KSAIT------
----SWRSS--IRHAL-----YQKWFVKVPFTTDL-----------------INCK----
------GSYWCLN----KMYIPK------------------------EW-----------
-NMPG-------
>CTELG00000002751.1/198-291
IKPTE-------------------------------------------------KLVELV
AHAIHCS--PDQMLQVQQVYTALQKRFPFF-----------Q---CLD-KSCLT------
----SWRSS--IRHAL-----FQKWFHKLIFQCAE-----------------ISSR----
------GCYWTIN----RDHRPK------------------------EW-----------
-NLP--------
>Lluy_FUN_002688-T1/1-115
AEPDMGR-TT-----------------------------WDPLDLGALNCHKRFCRTQAV
TWALTTKVHQGSKRAVSELSVWI------------------QVM-----SAPGEFGQHSL
EISPATRNS--IRHNLSLNKC----FLKVP-RS-----KDD------------PGK----
------GSYWAIDS------NP--------------------------------------
-QDDTLP-----
