# Supplementary material for: The Fox Gene Repertoire in the Annelid Owenia fusiformis Reveals Multiple Expansions of the foxQ2 Class in Spiralia
Source: Genome Biol Evol. 2022 Sep 13;14(10):evac139. doi: 10.1093/gbe/evac139 (PMC9539403; doi:10.1093/gbe/evac139)
Supplement: evac139_Supplementary_Data [file evac139_supplementary_data.zip › Fox_Ofusiformis.fasta]

>OFUSG01726.1_FoxO
MEVPEIDPDFEPQSRVRSNTWPLRPVTFIDEEQGGSSPSANVDSEERDVVKAELGVNVNKAKATSRRNAWGNLSYADLITKAIQCSPEQRLTLSQIYDWMVQNVPYFKDKGDSNSSAGWKNSIRHNLSLHNRFMRVQNEGTGKSSWWVINPEAKPGKNPRRRATSMDTKTYEKKRGRAKKKVAELRAALEGSQSPNSTISEAYSETDLLPDSPLHGFQLSPEFRQRTSSNASSCGGRLSPIPSFVDLEENQVPPMSPLQWDNMGSSGNLSNSGVSFSTTQDQYGTLTDSLSDGLADIMKLDGGVRLQNEGGLMTDLLNSPLTSQQTQQLLASNNGFNTTAYNNLGAPPPYPQQPSPTRPQQNLQQINAGPFSPAQAQQNPGVNSSQMNFQSQSALQELLSAPDTPQSFNQQDPIMGQDPMMSVSDRNGSSNGPSNDQFSRNNSAFQNRGSQNLIGGIQSQQARLSNERDSLLRAALTQQQQKQIRLEQARQQQQQQLQQQQQLINLSNQNAMETQMITGNQGNGDGGQLGASISPNPSYPSDLDLIDSINAGITCDVNEVLRQTINMDGSLDFNFDGSAPLGSGGGGGPMVR
>OFUSG03081.1_FoxQ2-1
METLKLMSYQVNYISREGLSNAGFGDLNSYGPKITEIDDSCRQISDFSKYGTNNIPAAYRGLVATEDSLTSQMISPVLSQSDNSLQQNGCSMLQTSPDTREGSFKSCTPSPSIGSLISSPTPPIEQVSSPGSPETVISDIDEVLKSLENTAKGGASKAEKPHHSYVKLIVDAILSKPEKHMILGDIYQYIQDNFEYYNNEERAWRNSIRHNLSLNECFIKAGRADSGKGNYWSIHPACIKDFSRGDYRKRNARRRAKRGARGLQAQQPSTPYPYRQYVPMSSDTVSYPTPIPYPYQMPTVPQMPPQPHLQAPSIGYLGKYQQPMTAAYGQQVSMPDPLTAAYSSQPRATISYEPQTSMTNMDLYRPPYNYPSGNSGYHSNASMMHYPAINQGH
>OFUSG03082.1_FoxQ2-5
METLKLMSYQVNYISREGLSNAGFGDLNSYGPKITEIDDSCRQISDFSKYGTNNIPAAYRGLVATEDSLTSQMISPVLSQSDNSLQQNGCSMLQTSPDTREGSFKSCTPSPSIGSLTPSPTPPIEQVSSPSSPETVISDIDEVLKSLENTAKGGDSKADKPHHSYVKLIVDAILSKPEKRIILSDIYKYIQDNFEYYNNEERAWRNSIRHNLSLNECFIKAGRADSGKGNYWSIHPACIEDFSKGDYRKRNARRRAKRGSRSLQAQQPSTPYPYRQYVPMSSDTVSYPTPLPYPYQMPTISQMPPQPHLQAPSIGYLGKYQQPMTAAYGQQVSMPDPLTAAYSSQPRATISYEPQTSMTSMDLYRPPYTYPSGNSGYHSNASMMHYPAINQGH
>OFUSG03083.1_FoxQ2-4
METLKLMSYQVNYISREGLSNAGFGDLNSYGPKITEIDDSCSQISDFTKYGTNNIPAAYHGLVATEDSLTSQMISPVLSQSDNSLQQIGCSMLQTSPDTREGSFKSCTPSPSIGSLTPSPTPPIEQVRSPGSPETVISDIDEVLKSLENTAKGGASKAEKPHHSYVKLIVDAILSKPEKRMILGDIYQYIQDNFEYYNNEERAWRNSIRHNLSLNECFIKAGRADSGKGNYWSIHPACIEDFSKGDYRKRNARRRAKRGSRGLQAQQPSTPYPYRQYVPMSSDTLSYPTPMPYPYQMPTISQMPPQPHLQAPSIGYLGKYQQPMTAAYGQQVSMPDPLTAAYSSQPRATFNYEPQTSITSMDLYRPPYNYPSGNSGYHRNASMMHYPAINQGH
>OFUSG03084.1_FoxQ2-6
METLKLMSYRVDYVTREAQNNTGFADLKNYGQKLNEKPGYGPKVSEITNYGNKVNDITNYSTNTYAEKSANQLPYNIPTAYNGLLAIQDSMASKMSSPVHNQSDHSRQQDGCKMLQTSPDMRESTSKSCTPSPPIGSHTSSPMGSLASSPTSSFEQISNPSSPETVISDIDEVLKSLENTAKGGASKADKPHHSYIALIATAILSKPEKRMILGDIYQYIQDNFEYYNNEERAWRNSIRHNLSLNECFIKAGRADSGKGNYWSIHPACIEDFSKGDYRRRNARRRAKRGSRGLQAQQPNTPYPYRQYVPMSSNALNYPPPMPFPYPQMTPQIPPVSQIPSQPHLQSSTISYMGKYQQPMTTTYAPHVSIPDPLTTTYSSQPRATISYEPQTSMTSMDLYRPPYNYPSSNSSYHSNTSTINYPAITQGYPGM
>OFUSG04768.1_FoxF
MNPNNAYVKQEAITMMGDNIVEDLKRQFAPQGVGAVKELEQSSNTTLQKIANTSPNTTSCMDRNSTSTDQNDRVFNNIEEKNSDAKEAPGSPKNGKMKPAGLRRQEKPPYSYIALIVMAIQASATKRCTLSEIYQFLQTRFPFFRGSYTGWKNSVRHNLSLNECFKKLPKGLGRPGKGHYWTIDPAAEFMFEEGSYRRRPRGFRRKCQAMSGMMHPYGMAAMHGHPNSGMLGGAYDMFHQNGMTMNMQTPSNNTAQQYDPNNMAAAMGNSTVYGNIMGSMTGPNTSLSQQYSGVGSHTLPTTPSEYKYSPITQDYKYNPTSQDYKDYSTTQLPTSNPSPYETREQWSAASQAQRYNISSNNNVKQQPLSPTGSTGSLSLSPTSSNETSYAQQVPVSQATLEPVDLAMSASTGLKGSQSVNYSAQAYDRKAPSYYPCAMNGLSSPTVQSTPSYAHHFDNSVKYPLYSGTP
>OFUSG04867.1_FoxH
MPIDKTHAHSTWRQEIRGTKTPYRRYPKPPYSYLGLMVTAIYNSPDQQLSLSDICRTLENMFPFFKQEYRGWKDSVRHNLSHNTCFVKRLKDPAFPNKKGNFWAVDLDKVPHDAFKRQDTSVARESAFSIDLHTELNLPGIPVAKNDSATIQTSFGLEVPHSETFSQRKFGPSLAFSVENILKKDTVKKDSKSRLSTGSDTSASSDCNGNAQSPRFINSSDRSPLSNAKSNAPTGYPYPFHLIQNIMYPYTYAYPSPVSYQPILATLPTQQDLGHLSNAHALATSNYSNIYTKHSPVVSHALPRDRDEELGKIDFPSNNSLLTFADYALQHGHC
>OFUSG05364.1_FoxL1
MAHQLTPGNSLAALYAKYATETNRYQPYGGAASMYYPHADYSRAYALSMLADFERREQPQKPPYSYIALIAMAIKNSPERKLTLNGIYQFIMERFPYYHDNKQGWQNSIRHNLSLNDCFMKVAREKGKPGKGNYWTLDPNCDEMFDNGNYRRRKRRQKMQVMKTSQDSNAMQKGGFEKCTPHDEEYPDDVSGISDDIGDSESDTDATQNDTDNISQTSDIRMKAEPINITKAGKNIVVSESCVEQRVKTPHLTISTPSTAPSILPSASSTTTSMPTPEVSPSPPKRKLFTIDSLIGNVKNSSEQTSSDSAKSPSVYDKIPSPPPKVIDLSKRGISQPYPYGGYPMYAYPTPNGVFAGSVSAIRSGVPHANSHYLEAMGLSHLGISPLASLAAVQGPYAPAASMRSLAAAVELYHNSKN
>OFUSG05701.1_FoxP
MSKENGVDSEAVNLTQNLAHRINGEISDDELDTPQTILQTPKLGVKKSKSPDPATTMMTMNGMTPQAMQQLIQQQVLSPQGIQQMMQQQTLLMSQQGMQHKLQEQVLQQLNEQLQLNVLQQSQLMQQANSDKTKNKQIQMQLQQLGIQQQQLVQQIQLQQRQYLMSQGLGMQPMVAQGMSPAEMAALWKEVSGQSGADENKSPISSSMGMTMSPSLASIAPSGILMGQNPLANGLHAGYMGLEGGLLGPMAQSMKDAENNHTHPLYGHGVCKWPGCDVPADDFPAFMKHLNNEHTLDDRSTAQARVQMQVVSQLEIQLAKERERLQAMMAHLHMNQQAQQQQKQQELQQQQAKEAAVTATVLPPKPSPPQHIPLPTTPISTPTTSHSTPTPQRHTSPLQERMAPQGGGPIRRRVSDKCNMPMSTGAEQEIHRNREFYKNTDVRPPFTYASLIRQAINESGDRQLTLSEIYNWFEKSFAFFRKNQATWKNAVRHNLSLHKCFMRVENVKGAVWTVDEIEFYKRRPQKMSGSGGGMSTKRESSSPGLYGETLNASLRAALAESNLPLLSNNASHPGAHMSEENAEDLSMRGEDLSLAGMRAIAAEAIRERDQLQREMKEREEYSIKQEAEAMNMSTENRHQSIDEVPSPTLSRSPPDITQDGPIYNSGDLETATEFQNGDIAEHSVSLSHSMSDKDFRDYPDNEIHSSPSYPSNNNENEVPEDLSKSSSPIMATSTSQECVSEQMDMSIKTEN
>OFUSG08383.1_FoxM
MKMSKSANAPNNTLVNPTSILGENFTGRVSPVNYTFTDTVKDTDDVKHIIIKQIPENQAFSPSGPFTSIKTDQLNLSTPKLFLEKSAATKKIVIVTSNVNNRTTAARVLESLSHDPWKLSKETGVSRNLDRPKTPIEVVRTSAPLTVVLPHQKQKEPRAGFGENTNVSAATSSTGHNDSLTNLGWVNRVTGDNVISSCGPGLPEFTGPPSTMQQANDRLQLDLHNTDSLVDIRRVATECGTRQRPPYSYLHLIQIAIGSSPAQKLTLREIYKWIEDMFPFYKHTNGEGWKNSVRHNLSLYDVFMRVQGQKGEQSSYWMLNKELLEREKNNGVPPWHCKAIKSKPKKPRNPRITKVVTPVETHSQRLLIPKPKTLPIQTVNPVSGLQISRAHFQGSQLSGTTLTGTPLSGTPLLSINNFQSAVPVNTSFNQTNEMKPILPKPNSDKSYTLMPISDPSILPAGLPVFYAPVNSYTTQGSHVQDNSFSPPGSKKSRLSHNLTKDIISLAWLNAGIENTPNRSHDPVTSTEPLISPDSGIESKASDTSHDRSKPLITKPRKYKKRAPRKSTHKKLRDESENIESFTEVFNNICAAAVKTNSSPNQDLLKTPPKSQNMATSTPNKGLMLTPNWCSPIANLTPLRNTSNLLESGGYNWTPFRITPVRTNGTKGTPGSARRKEAEKNMITDIFGITPLKNNELLNDSLNLHDTSFSHIFNGTSMPFETIDEGTPVDAFGNISFSTL
>OFUSG08948.1_FoxQ2-7
MMDSTLRDTMSNDTEKPTQSYIALIATAILSKNSRKMLLSEIYSWIVESFPYYKGRDRSWRNSVRHNLSLNECFVKSGRGDNGKGNYWSIHPANMDDFLRGDFRRRRARRRVRKASTGSSAHDSLDGKRDNSQRFPYASGYTIMKTASVPVQDLIQMFGVQNVLSAEERQMVFFKRIIEGINTIPQSNPYEVGLEYPGIDANNNTEHSRQPYPPQKHELCVTVPTHTEFVMNDVNHDAAPLCEEMYSKDDEIERWHDTLPEIKLDDDFIMY
>OFUSG09476.1_FoxB
MPRPGRHSYSDQKPPYSYIALTAMAIQSSGEKMLPLSDIYKFIMDRFPFYRDNTQRWQNSLRHNLSFNDCFIKIPRRPDRPGKGSYWALHPMCGDMFENGSFLRRRKRFKTLRAQISLPESVRQSLDQAHAYLQHQAKIGLQAQSMSQSITQTPRYQPYTPPTSTAFKQPFTIENIIAPDNKNSAASPRVQMLPHPSLTGYTALPGFPNSLSLRHPFAGTSLHPDISAMNLGHLSRDILAGHVPIKPMPLTLSNQTRGVAPLPTSLPALSLAGPPLPMTSLNFTQTSTLTTPVLR
>OFUSG09642.1_FoxAB-1
MDSSDSLGSNSPSDSHNDSAYLSASDSPQGTQQQMLSGGATPMTHHQSRHQSISPIAVQGSYSSASSPGVNHASSEGAYLGPQNLSVQDNKENISPDRSHESSYSHPYDLTIQRGQENLPPSSIWDNTYLSVRTPYVPQSSARTPYVPQSSARMPYVPQSPPDGINLVRLPVQKSKQRATSPSTSAEARVSHIEAMVKAEVDLDPTTFSGTSTLSQQKRRFAEDKPPYSYIALITMALESSTNGMMTLNEIYAWIMGRFPYFKNDQKRWQNSIRHNLSLNDCFTRIPRPPGTPGKGNYWALHPECKDMFGNGSFLRRNKRFKVQKSSARAADPAQHVQQLGSLGQYSMYGAAYNPFAAINPLALQGLSQQMQQGSHGYPLRSDQWTPATTSAGYTSPYYPTTAVSMGSSLGGGYLSQTSAPSSSYPSLSQASVYSTAQYDMNQPRPAHRQ
>OFUSG09682.1_FoxQ2-2
MAFQNVNIKVPTPILAQQMQQSADVYSALTRGVPPGAFSSSLGGQLLMPYMSRSVPGLPYPGVAPTALSTMHPYLPQHLAMLYKYHPRLQFVHEEPKPQQSYIGLISLAILSSPDKKLVLSDIYQWLLDNYSYFRQRGPGWRNSIRHNLSLNDCFIKAGRSANGKGHYWAIHPANVDDFQKGDFRRRRAQRKVRRAMGLSVPDEEDDSPSPPPVTSQPTWQQSPEHPGCVPTHNPMPKEIPSSPIACDIDISETKQNELDNHGTQRDVIPDKHDHIPHQSFGKKNSPVMNDVIVPAPTSGKIKRAFDIDNLLATKTQNKRPKVECVPNTSNEFTQSTSTTTVTQRDPKHSYPNLQFLQSQHYELLQSQASSYLATSCSSHPLLNPLSQLSVVAESQTANPVESDHEDNEEVFCDTPVSPTMN
>OFUSG09683.1_FoxQ2-3
MEIETRQQMKPYGQHSTMNMPTMSGLTLSEHMVPTPEMAQQIQEYNSRVQLVLQGFQGHVMPMPMPISYPTSILPVPHPLQAGFPRPGFPASFLCREEPKPQYSYIGLIAMAILSSKEKRLVLSDIYQWILDNYIYFRQRGPGWRNSIRHNLSLNDCFIKADRSANGKGHYWAIHDANLEDFKKGDFRRRRAQNRVRKAMGLDITDNDDDDSPCPSPVVRLPVISWQGSGKQRTGSPPETSVCTPGPSFEASNMYNNDPKSTNMYPSNPTSTKDISSVQSSDLANPSCPAMYNFKPIEHADMFTSMSHKPRFYPQPVMPHLQSSAISQDRPRKKRAFDVESLLAPDDIYEAQTPKRQCQGNN
>OFUSG09684.1_FoxQ2-8
MDINPRVTHDGLFDSHMDFQEFAVPRVKVPPRSEAIKRHDVIQRDTKLNKTQASEVDKCDLKPGHSYIALISMAILNHPSNKLLLGDIYDFITDTFPYYRNLEDRSWRNTIRHNLSLNECFLKCGRSENGKGHYWTIHSACLEDFKQGDFRRRRARRLARHGEDGSSNNRSNAAGRLNRCRYEYVPMTSVEAVGYAVPGYRHYHPYALRFYNSTPMLSHCSVDG
>OFUSG09693.1_FoxAB-2
MIEMTRGPGADVLLVTVTSAPTNHIGRILELLGFCFETSAITFQRQISKMENNDLVGSTNLGEVHNDSAYISASEPEVPLSVSEATNPTTSQSLPEQSSQPQSTGTPIPIPSHIEALEKAEAELDRNAFSGTSTLSQQKRRFADVKPPYSYIALITMAVESSPNGMMTLNEIYAFIMNRFPYFKDNQQRWQNSIRHNLSLNDCFVKIPRAPGRPGKGNYWALHPACTDMFGNGSFLRRAKRFKLQKMDKGAVDSAHIQHVSSYGHFSLYGGGYKPYPSINPLALSSFTQGLSQIQQNQQAYGSKPEHWNPATTSAAGYTSPYYPPTAAAASMGSSLGGGYLSQTSSALSNYASLPQTPGYPSPQYGNMNQLRLQATT
>OFUSG10613.1_FoxJ1
MTKGRQPVITRDTLALKFRQNWIAKHPEATMEKTEKEGQLDDSLTSLNWLQNLNIMKITNPTPPPSPEPQNFSKDTKVNPNSVLNVSGVPMVRQDYKTFMGDLAPLTASPLEKIDYKTNPYVKPPYSYATLICMAMKETRKTKITLASIYNWITENFMYYRMADPSWQNSIRHNLSLNKCFQKVPRRKDEPGKGGFWRINPEYNDMLENGVFKKRRASSAREMTSCPIPLKRIKQEIEDHSYDGSHNSQDAKQAYTRSKSYHFGAEEDSLNGALKGDFSWSSILHQDIMVNGVKIKTENIIDDSELADSASNVMAMSPPSSVHSDLGIDDLLSSDLQNDLFDGQIDSSSEDSNQALDLTVSGQSIRAPEWWNESMTRDLLNCENNRSGLHTPIAPSPTPTAVENHPWAVDNRLDLDQAIAAFDIDNLFDLGNIPSPDVQ
>OFUSG13716.1_FoxD
MRFDIDTRYREMIVLTPREQNIVNQNQDLNLSIKSEDMEHSEDLAHCDNMSDNSEGSEQYETEPKPRSGGKMKGLKPSEIEMIRKEMERNIDDEPAEGETTLDADGKKKKTSLVKPPYSYIALITMGILQSPQKKLTLSGICEFIINRFPYYKDKFPAWQNSIRHNLSLNDCFIKIPREPGNPGKGNYWTLDPASEDMFDNGSFLRRRKRFKRQMPDYAFAQQQAFMSANELYGHHPALLAAHHQAAAAAHHHHPGHPTHALPYPYMAPMHGQGGLSLIPHPDLARAHAVNPMGLAISPQHIQTLQRSLQRDIAPCNKTLSSEQHLPQHSELGRAHVTNPLGLTIPQHQLPSVPKEAIRPHKPLTVSTTIVSSRSPTSSNSSQKPGFSIDNIIGTSSSSSSPNSDRKSPDSPAAVTSHSFRPPSSSQGHLLLQPAQPAMSLPVSLGMRPAISMDTLRSNGNSFTNPLHLAAAGLHGMSGIDLEKYRQYVQLPWHR
>OFUSG19661.1_FoxQ2-11
MAASKQDRNLPASTVPTNELCNMSQANMSNNEEDSILENTSLMNTLFSFGTLSEPGDIKVPLTPICEDIDKINVQKFGFQNDLQQPIQPQLTYHGYPGYSFVPVMPSIPAHSPPDFDCYKEYHPVPLQLPSPSQIPIPSSIRPTYASLQRVPKQEKIQAGAPGLVCNPYATPGFNPYRPKYYPHLMSCLSPPTSPTGNICDSYLGGVVSLYDDRTLSTSPIPHDRSDCVVPNQSLNETTNSLNSTYGPVDSTYSSLDNTSSTLNSTRSNISFNSSTSSCQNSTQFQPVRPWIINDAPRDAKRPQTVAPKVPSLTVEKDEHTNRQTSKIRPSRKRKQPDDEKPDVSYIEMITMAILSKPDRKMVLCEIYQYIRDNFSYYDNEVRAWRNSVRHNLSLNEFFIKKGRDGRGNFWAIHPACEELFANGNFNKKLANSLASQQNFHCGTGNKRIKLPHSFHHPNIPIPQHNNNIGYNVHQPPTI
>OFUSG20993.1_FoxQ2-9
METLQLMSYLVGGVTTDEPNTSNAPITTDVHNSGYKISDFTGYGANNLDNRYDMTAFHYKSTNQLPVNMSATYSGHLATRDSVTSHHCISNQNGCNNVPQTSPDMREPITSRTLSPSIDNLTASPNPSVEEISNPSSPESMISDNSDVYNMGKSIAKDGASKAVKPKNSYIGLIIEAILSKPDKRMILGEIYQYIQDNFEQYNNGERGWRNSVRYNLSLNGCFVKSGRANIGKGNYWSIHPECIEDFSKGDYSRRSIRHRTKRGEKGLKSHQSKSPSFSHQYHPKPAGSNRPPKANSKQMSPISHMPPQSQFQESSRSYIYQPPVTTAFGSQFNITNSLKTTYSSQPRVNISYEPQITLERSTDLYRAPFDNLYSNSGFHSNLADVSYSVNSQGYTCL
>OFUSG21527.1_FoxA
MLTSSRSPYEMANPSSASSYASMTNMTNMNTMSMGMAPAGNMNPMSYSPQGMSMGAMTGMNAAMMAPGMNSMNMGSMSAMQGMGAMGAGMNMAPTPGMNGTMSPMRMDLQRAQAINRAREKTYRRSYTHAKPPYSYISLITMAIQQSPNKMCTLSEIYQFIMDLFPFYRQNQQRWQNSIRHSLSFNDCFVKVPRTPDRPGKGSYWTLHPDSGNMFENGCYLRRQKRFKCFKKETLRKGEIGENGEIIGEHDDLDEDEIPGQTHTGSPHSEHHHSPTGPALNTEPQIPKREPGTPPTNTHQPQQQQIPQQQQQQQQQQQQNPSHSLPHQTNHPSHPTSESQQMMRNHSNQQQAQQQQQTLPGQQQHMPPGVDATQSMLMASHQYSHGGSNYNPFSIANIMSSEKQQDNMKMYEAAMQAQQGGYTYSQMSPVIPKESQHMVAPNDSYYKNYSPNATAAL
>OFUSG21828.1_FoxN2/3
MVVMAPMQTAVQCDESDQSMRQRLVHSLSASFPGSALSKALSCMEITDEGEVIEDPLSSSCFAEIRLEKLDSDDDDLTSLDWLKSGDLLKDLRAGEELETSDETQKENGEIKLENGGYATSAHPPNIPYNPQKHVNSKPPYSFSCLIFMAIEDSPQKRLPVKEIYAWILNHFPYFQNAPTGWRNSVRHNLSLNKCFRKVDKERGQSIGKGSLWCIDPDYRPNLLQALRKTPYHPYHQMQMLANPQPSPIYNLVGARRPLTLTTQQFNHNTPSPHLFPFLSKRLAQSSSKSFTDVSDIDAASALVQMKGSPNSRPSRNPRLKPLALVNGKRVRRSRSPSPPEFGSAREKRRLKRKMELQLAHVQKRLLTEPIVYTESPSEDHTYSATSPLHLIRSPTSPGSGSSSIDEEYDFGPADGYQSDGVDSFVSEESNFDESECEDDNTLNDSGNFSRFIRKKCSSPAEAAEEDVKLGADALLNLAGINTSNVVPIRAISPSDSNSPVQSDTPSLIKK
>OFUSG23111.1_FoxQ1
MEILEDINRSKDSTSTEVKRFFAKSQESERTQRDNDFDKRKNAIVLDDGDNYQMNDDKEDDESNRPIPVETKAGVLQRSPVHRNPVFDDAVRKRARMRKDSGTEPKKGYFRRPKPPYSYIALIAMAIEDSPKKRLTLSEINDYLMKKFDFFRGAYTGWRNSIRHNLSLNECFTKVLRDPGRPWGKDNYWMINPNSDYTFADGIFRRRRKRLNRRARSPYAAGCSTCDTSGRNADSSHMDNKFNGPFSIESLLGDATNHEPENKVLRIRDSTDALNSHPTHRNRKFETNTDVVPNPFRMNAASRALPHPHPLMFTHAHTGLNPILPHGMMVPNGAIIPPYLYWEPMFLFYSHLRASQPYLFK
>OFUSG23528.1_FoxJ2/3
MADLNSSLTTMDWLPRLSVGGALAGATAAKQGPSSDTKSSPSSSIGKVAIRNSPNSPIDPSATLDTSLDSAQQQQKDGKPPYSYANLITFAVNSTHKKKMTLSEIYQWICDNFPYYREAGNGWKNSIRHNLSLNKCFLKVPRSKDDPGKGSYWAIDANPPEDPLPGRFGGKSPKRMRTNSHPYSPEHSLQGSLNSLCSPTLNQLQGTSPNNSLIKAEDGSFVDNNPNFEDLSASFRSLYKSVFEQSQGNIGAILNMSQVSNLSNNSSNGNYSQHSFNSASSAGSGGSHELPHNNNNNTVQDNPLTNSSFDWLQNLDILKESVRLAGSTNFQDIDVSQFAGLMESMKQADLQNWSLNPNQFADLAASLSNFFNQTGILQQSQQQFNSSLVSSVSVSDSGPYCSPCGGTGQSFTTLTPLQPLDSCGSNNGYLSNNTSHTGSLLGSPPNMTHSNSQISPRYGSGSYNNQQPTPNPSQPFSTDDIEDTFNWDNLL
>OFUSG23682.1_FoxL2/3
MEGFEFKSEPLDSQMQLGQEVRERLSHCAEISTPTRTHQTTTESKECRTNQPNNSLTNNSTTATSQATSNMTNKDNLKDKDKDPNQKPPYSYVALIAMAIKESGEKRLTLSGIYQYILNKFPYYEKNKKGWQNSIRHNLSLNECFQKIPREGGGERKGNYWSLDPAFEDMFEKGNYRRRRRMKRPYRPPVSLPKPLFADSCGFGQFGLTKNYFSPSAYNSWPLSHQTPSPQLNMGSYNYNSCQRVPPMGSIAPYSQSLQSMQLSPGMYTQMGDMARDMGIQSSGINYNTKFRPAMLKS
>OFUSG25241.1_FoxG
MVNMETVKSTKLKSSFSISSVLGEDEPDVRVPSPPSPVSSHTSDMDTHSAHMNDNNDNEEGSKDGADKAKDSEQKSEKPPFSYNALIMMAIRSSMEKRLTLNGIYEFIMTNFPYYRDNKQGWQNSIRHNLSLNKCFVKVPRHYDDPGKGNYWMLDPSSDDVFIGGTTGKLRRRSTAASRSRIAAFKRTGYMGHPPYGFPPDALKSPMLWPSLASVLSVAGHPALRYGPTLPGLPTSLQLQSQGIVNPTPTVTRPAVPNNFSVERLLSNDNNFSPASSSAGSSSITGTIRASLPTGLTMPHAAYFLPHLGANPAAYADLYAGLRSLNQGALSSLASYPSHLSGIPTHNSTTDSAFNAIAARQT
>OFUSG26541.1_Orphan-1
MDMESVEQNYRKHIQNFVRIYEKDATENIEPGENGRMINIDETEQPRLCPAELAFLAMLRSPTFCLPVYQIFSYVRSRFPYYKKMGDHKWESNIRKVLTKTSAPFRRLDIAIRPDFWTFEPEAIMSFARGDMRYNKFCQREANNNLRWAWLQVPNAQQIWSKITECVHCHITSSIEQLDADPEGYVDAHHVEMGDIENSEKLNSKCRTITQRMAPKSTMKYLPTYNIKTKEYEYPSEVVDPTKEDVCEMVTNYSAMVTKSCLSRTVQTPIKFQAIRVPCEIMNIGSVYNRRVIVLKSNKHERQREGVNRTAPYHISRDRAKPSHRLTHNQLEREIQDESIDPPINMPYIPYDDEDPYNDEESYYDEDPNLHDDIDPVSLSDSPITEPLELSHTYSLSVPSHPTSHETIVPKVTEPVELYSPTENDVFRWEDVDSIVPTVPKEEIHDGDICVSQIQPIPYFNSTFSGKVHIVPVSSNSSSCVCFSDCCFSPECSTDKLFDDLLI
>OFUSG27049.1_FoxC
MVVQEGMQSGLPSGIVGQPRYNPNSMALMPNMNPGLGMGSGLFADQNYYRHGGYSGPLMGSMYSPHDQYSSMSRAHYSPYGPQHTPKDMVKPPYSYIALIAMAIQSSAEKKCTLNGIYQFIMDRFPFYRENKQGWQNSIRHNLSLNECFLKVPRDDKKPGKGSYWSLDPDSYNMFDNGSYLRRRRRFKKQKGAGDSKGCHGVEKHEVDGSPGLQDEESNEGSPSRPLDEESRQDGAERQSGSTLENRIREASDSGLCSPRQQHESLREVTSTKLEPIDHSESRSDCMNDSVSHHGGQSGHIGVDTSSGNPLPIPADPIPGPTQQDNIVSSFSVDTIMTSNSAASPCDLSHSSSVPGNTSSRGCSSSLVSPQPLSYPRTTCTQNSTINYHCNAQMQTSSVFPDTHSNHMSIAGQQAVAGAGVAAEDMSSHSLASQSHGLSNQMYGLAAQQYSRHNSWYQVSPELTSEMTASASSPYSNLYDTQRLGGGATGGQPSGVTGQSCQLSSFRHPSYSKPGHYPYDCKY
>FoxN1/4_manually curated
MDYFANGGTNEGFSLQDMIERDIGNSMSDPSDQHTLNSIDLNGFDTNSQNQMQNSEAMTFKIEDESYDTTLDNDQNMSSLNNLSWLCDSNVTVDAQNSSRQNRSSNVTVENNNPNLLVDPSTGMPIQQQQQQVIQIPLSQPVQIINSDGSRQTVAYTLPSNAGLQQTLLSSNNQRQNATPVLHCNAVNMQQQYPNNITQHVTHVSKPSPPITTVTREEKQYPKPVYSYSCLIALALKNSSTGYLPVADIYHFMIFHFPYFKTAPDGWKNSVRHNLSLNKSFAKIENPKNNGNTKKGCLWGLNPVKIDRMDEEIAKWNKKEPLAIKRSMSKPGKGPLIKEGALIAKTTDKLGKDIIIRHYLPGTGHFALVLLVFTIIPKII
>FoxK_manually curated
MSTLQKPSDNDAWALLALKSAPSSPARNVQWSAEPKADAIARLEGKDFEYLMRQSRITVGRNSSKGDVDVNMGHSSFISRVHFEIYFDNMNFFMKCNGKNGVFVDGVFQRKGAPGMQLPKTCVLRFPSTNIRIIFQALTPDNEQLATAPAANLPSPQKKKLFMPPLKIDIPEREASFSSPCPSPTGTISAANSCPTSPRGGAGFSRPTYALPDLQIAAAVYAAQSREEKESQSSSSNSPKDESKPPYSYAQLIVQAITSAPDKQLTLSGIYTYITKNYPYYRTADKGWQNSIRHNLSLNRYFVKVPRSQEEPGKGSFWRIEPASEAKLTEQAFRRRRQRGVPCFRTPFGGLSTRSAPASPSHVGISGSFTPDSLSRESSPIPENFHRDDSSTP
>FoxQ2-10_manually curated
METLKLMSYQVNYVTRETPSNSGFGEFNNYGPQITEINESGSKGSDLIGFGAKTLPSGIATYQNKSANEHPYNLPTVNHGLFGADASTTSPVLSQSDSLQQNGCNILQMSPDLREVTLKSCTPSPSIGSLTSSPTPSFEQISNPSSPETDINDIDAVLISLEKTAKGGATKPEKPNHSYVALIVEAILSKPEKQMILGDIYKYIQENFEYYNNEERAWRNSIRHNLSLNECFIKAGRADSGKGNYWSIHPACIEDFSKGDYRKRNARRRNRGGSKGLKTQQPNTPYPYQQYVPMSSDTLSYPPPMAYPYQIPSVPQMSLVPQMPSVTQMPSQPQLQTSTISCMGKYQQPMPITYGPQISVTGSLTNPYSSKPRATIHYEPQTSLPNMDIYRAPYNYLSSNNGYHSNMSMIHYPSVNKGGY
>Orphan-2_manually curated
MNESETESEIERMIAEASTEAINYSLTLGEPTSSIEMDMPLAVKNCNSFKVTTPPKPSSRKRSRKQSHQDVKQDDCEFIEMKIRLQDSPDNKESREANDISLRRAFDILDSIAEDSENDKDIEKHIMDVLNSKNFNSWHHDLGSHLLNSYGKDEDIFQTASLDELIQMPKLGETNLATALGIPENQRTPIKTDTRQDTIEKKIKNIERGYEGSFGMLEEYDIHNRAEHYVTTVTADPTFYVLPDDIVQEDEIKYSSMNNRSYFPQGNPQLHNKQSMFIHMPHLGKTKKRKKSYDKMDCYVHHTLHQHHDPTDTSTVLPEGTKLIKPPNKLVEIVAQAIDGSPDKLLQVQQVYSVLQNKYPYFRYMDKSAITSWRSSIRHALYQKWFVKVPFTTDLINCKGSYWCLNKMYIPKEWNMPGMPVIPKHVVPPRSMPRNGYAMDIENDPNKLEDLAAVQTLTMQHANIHTNFPDVFNIGGQDFPLYTPASVNTTFQQGPQYGYSTITTATGFSTPTVLDLSTTTSLGLGTTTEKSSTTTSLIHINPPRVSSISLPKYSSTPTGNLESLNLTCSDVMQDSAIGDSLSNTSRSPKDSPATQVSISSPVFSFTEPIDLSQTSKENKENKQPSSLLDTPVRKIPKGDQIRCSLKIKQNVPKEKATKGAKLIDKLSIKQHHPDRSSLGNMTSKPISKFTSSSRPKGIPLKESKQGKNGECDDQDSGYSGSPFMWAEDYKGEIHPIMYPGPVYYVPFMPEGQSGHYPPMYYAPDHPYEEHW
>OFUSG26073.1_FoxT
MKLSTYADCFDGSETLLSTSPGELYQFTQQLHRDDTALIEEMVKTDDLGDLAWLVGYNASPDGLPKDKPDSKLSYKKKSKKLAADVPSAMSGEERGHKPPFTYGELIEAALTDKGPLCLSDIYNWIRSKFSYYRDPINLGWQNGIRHRLSTTPRFVVSKRRGEPGKGGVWRIADESTLLRVKAEAAEKHHWKKQKLTEYETNSKFRVRRRRVPEPMEPHFDIESCDMESAEEDEPLQSTEANSLGRPIIPDGVIAMGLGRKTTTKDQPNKIHDIAVHPKTNTLNTIDVNQLYTPKDDANKENDAIHNVDEAENAVKLLKKFTDNMLDDEFIDVVNNSSDDDSKDGKTKADGEVEDEENPLPKSITKKTDKSNSDSKIKCDKPPSSVSMNEDAAAPRSNDANNKEDAASTLDASSKQDLVKHMAIELIKSITPKSRKTATDKGLSDESKHDTEKKEKKTPDNDCQTQEDTIPSEAEIDDLSGDEDDLISDESVHLDDTDDENLSTSVTHWKIQMEDDIELQDETIDKNNNSMMEPIKTPSEKNEDATKTKHINLEPKGDKVNPDGKSIVCSKLGSIVRFKVKNHKDVYKGQKFKVVPLKTPVTTNPSVDKATDVLSKWASEVEVKNQKIVDQFKENAKSKDPKTTSFGDFVTTPGIWTTITEPGKRDKICMNKKLLQKSKEKRKRKRSLSIGETSYNMKPGPIELHKRQSPCKFPKKTKPNIPAPRAVKSDGNLLQYASMSGDIPIIPKGLPALQTNWIPYSQHGYVPLQAQENVLAFMKNKTARKSKSNKVQGAQRSQSATYNGAEDATGNHHQRIMNPRANFTIATPMMPRSELSNIQSLLANKPSAVNYPSARYPRMLNTQNAPAPQGHLGNPYNTQTPQMSTAQHPVVQIYDHYSQSLLSPGGGDQPEIMSLVQKQNNYLCPQVYSKNNLPQNVHTMPQNPQIQNESNPPHGVLWSQGNEIHVPEVLQNTQKGYLALGPQVIQGTRKGKLTIQPQVPDNSQKGQITLGPEVLQNIHKGQLLLGSQKGLQTQGQGMQTTFNYEGCDVPVECTQGFYEGWCDPSMQYNGTPYNNTSFMSPTGFTGTGS
>OFUSG18708.1_orphan-3
MAENASIVTDVMKQILKVASAEGVSQVSIDKQRVVVTTSAIKKEPIEQSTSEPTKPLKTAVRMASQLLKKSSSTIRLQCSRAKSPEELRRELPNKSHLNLNPGMKWSADTKCASMTIKSFPIKEEDSPVKVSVNTTGDADKKLFGTVAMKTENSSAGSIKCNDTTQSLSTTSAQTPVNAEQLEMTSQQNRVVFSLNSSSQTQNSTSQPENSISHSQNSDIQPENSTSQSENSLSKPWHYLVQQKQNYVQPQDCNSEVKNNIQPQKCVSPVLTQNQTDNSETRLLESPNTAKEDTTPDGNITGQNVKRVDQFTWQLPSYRSNPTHKPTQFESKPIPLSEIRRIRSRILKFVELYESIGKVNEETGRPMFSYTELCYLALLKAPDFRVPTKVIYSYIEKTFPFFNKDCPRKTWKNAIRHCLSKSKCFFKTTKMQKTPGYDHEVALWTLSPSFLVSFARGDFRVDRDQLCSNLRWAFEAVDNAGAFWHSAAQAVACMIQENYIRDIVAEELTDILYVPPEDIPNTKKMRAVTAAMMKVKPVIIVDQKTVSNTGDKEEPLKSVEPCTMPSKANMIELDPAKTCFSSKQRPILPKPQESGETPCTRSEAFCDSKSWNPLKRKSLMFPISPKKRKRVESNPSLYSKRYTAPKPIDVNQSHKYLTRCSSRRQAFMENNFPKRPKKKHKVPESQKGQFMYGLGLRNIKKGEKVLVRESEFEKQRQIDYQKIMNLAKEKTQAQDESIKRITMNGLGEDSLIINCDVDTDICENVTLGNLLSETLENLSQKTTQNFSMQFAENEDDEKLKGPGVVLKSKISMKVIDEDPNAIKQELDADDMLVDKKKEEWESDIDEVWEMDDEYIDEKKDYNLEKIWRLGSDHSYAVDPYMCNADVFVCEYEKGTKMKGGKNPMERKIRLKTVNPYITCYLCKGYLIDATTITECLHTFCRSCIVKFLKENNTCPKCEEVIHQSHPMNYISHDRTMQDIVYKLVPNLLENERKKEERYHKKKGLPLPRHDSEENDHKPPAVPEDPKGDCHRSDEQVNLCLECKSNKLNKLKRKFLRCSSQATITHVKKFVALKLYKDLNRFKEVDILCNEEILGKDHTLKFVTVTRWRQKNCPLLLHYRPKVEI
